# Supplementary material for: Sleep and Safety Improve Physicians’ Psychological Functioning at Work During Covid-19 Epidemic
Source: Front Psychol. 2021 Feb 15;11:569324. doi: 10.3389/fpsyg.2020.569324 (PMC7917138; doi:10.3389/fpsyg.2020.569324)
Supplement: Supplementary file 3 [file Table_2.XLSX]

## Sheet: SLEEP_WORK_FINAL_SUPPLEMENTARY2
UDELEZENCI	PS	PS1	PS2	PS3	PS4	PS5	PS6	PS7	PS8	PN1	PN2	PN3	PN4	PN5	PR1	PR2	PR3	PR4	PR5	PR6	INF1_I	INF2_B	INF3_S	INF4_ST	SIMP	Entrypoint	VAR1	VAR2	VAR3	SPOL	LET	REGIJA	ESS1	ESS2	ESS3	ESS4	ESS5	ESS6	ESS7	ESS8	SPORT	ESS_sum	ESS_Interpret	PSPOZMEAN	PS_REG	PS_RES	PS_NA	PSNEG_MEAN	Psafety
4	4	2	2	2	3	3	2	4	1	4	4	4	4	5	4	2	4	2	1	1	1	1	1	1	1	0	-9999	-9999	-9999	-9999	-9999	-9999	-9999	-9999	-9999	-9999	-9999	-9999	-9999	-9999	-9999	-9999	-9999	2.52941	2.57143	2	4.2	3.47059	-9999
97	3	3	1	3	1	1	1	5	3	4	4	2	3	3	2	3	5	3	3	1	1	1	1	1	1	0	3	1	1	1	30	8	1	2	0	1	3	0	1	0	3	8	1	3.11765	2.14286	2.4	3.2	2.88235	1.66667
136	4	3	4	3	3	3	2	4	2	4	4	4	4	5	2	2	4	2	2	1	1	1	1	1	1	0	2	1	1	1	62	2	-9999	-9999	-9999	-9999	-9999	-9999	-9999	-9999	-9999	-9999	-9999	2.23529	3.14286	1.8	4.2	3.76471	1.33333
170	2	2	1	1	1	2	1	1	2	2	2	2	1	2	1	2	2	2	2	1	1	1	1	1	1	0	-9999	-9999	-9999	-9999	-9999	-9999	-9999	-9999	-9999	-9999	-9999	-9999	-9999	-9999	-9999	-9999	-9999	3.64706	1.28571	1.6	1.8	2.35294	-9999
173	5	4	5	3	5	5	5	5	1	5	5	4	5	5	2	2	5	1	1	1	1	2	2	2	1	1	1	1	1	2	46	8	2	3	1	3	3	3	3	2	1	20	4	1.35294	4.57143	1.4	4.8	4.64706	1
180	4	5	5	5	4	5	4	5	2	5	2	3	4	4	5	2	5	2	2	1	1	1	1	1	1	0	2	3	1	2	34	8	-9999	-9999	-9999	-9999	-9999	-9999	-9999	-9999	-9999	-9999	-9999	1.94118	4.71429	2.4	3.6	4.05882	2
228	5	3	4	4	3	4	4	2	2	3	5	5	5	5	4	3	5	2	1	1	1	1	1	1	1	0	-9999	-9999	-9999	-9999	-9999	-9999	-9999	-9999	-9999	-9999	-9999	-9999	-9999	-9999	-9999	-9999	-9999	2.11765	3.42857	2.2	4.6	3.88235	-9999
269	5	4	4	4	4	5	4	5	1	5	5	5	5	5	3	1	5	2	1	1	1	1	1	1	1	0	3	2	1	2	29	4	2	2	1	2	0	0	0	1	4	8	1	1.47059	4.28571	1.6	5	4.52941	2
274	3	2	2	1	2	3	3	1	3	2	2	3	4	4	4	3	1	4	3	1	1	1	1	1	1	0	4	4	4	1	58	2	-9999	-9999	-9999	-9999	-9999	-9999	-9999	-9999	-9999	-9999	-9999	3.41176	2	3	3	2.58824	4
349	3	2	3	1	2	2	2	1	2	1	1	1	3	2	1	3	3	1	3	1	1	1	1	1	1	0	4	1	2	1	58	9	1	1	0	1	0	0	0	0	4	3	0	3.52941	1.85714	1.8	1.6	2.47059	2.33333
350	3	1	1	1	1	1	3	1	4	1	1	3	2	2	2	3	3	4	4	1	1	1	1	1	1	0	4	4	4	2	56	10	0	2	0	0	1	0	0	0	3	3	0	4	1.28571	2.8	1.8	2	4
387	4	3	3	4	4	4	2	1	1	5	5	2	4	5	3	2	4	2	1	1	1	1	2	1	1	0	1	1	1	2	34	8	3	1	1	3	1	0	0	0	3	9	1	2.29412	3	1.8	4.2	3.70588	1
456	3	3	1	3	1	2	1	5	3	2	4	1	2	2	4	5	4	4	5	1	1	1	1	1	1	0	4	4	1	1	31	8	0	1	0	0	2	0	0	0	1	3	0	3.76471	2.28571	3.8	2.2	2.23529	3
511	4	5	3	5	4	5	5	1	5	5	5	5	5	5	3	1	5	1	2	1	1	1	1	1	1	0	1	1	1	2	42	8	-9999	-9999	-9999	-9999	-9999	-9999	-9999	-9999	-9999	-9999	-9999	1.58824	4	1.6	5	4.41176	1
643	4	3	4	4	4	3	3	3	2	5	5	3	5	5	3	1	5	2	1	1	1	1	1	1	1	1	2	1	2	2	54	12	3	3	1	1	3	1	1	2	2	15	3	1.94118	3.42857	1.6	4.6	4.05882	1.66667
695	5	4	4	5	3	1	5	3	3	5	5	5	5	5	2	2	5	2	1	1	1	1	1	2	1	1	1	1	1	2	37	8	0	1	0	3	1	0	0	0	4	5	0	1.76471	3.57143	1.6	5	4.23529	1
719	1	1	1	1	1	1	1	1	1	1	1	1	1	1	1	1	1	1	1	1	1	1	1	1	1	0	5	5	5	1	54	8	1	2	1	1	3	0	1	1	3	10	1	3.82353	1	1	1	2.17647	5
815	4	2	4	5	2	1	1	2	1	3	4	5	5	5	2	1	5	1	1	1	1	1	1	1	1	0	3	2	2	2	49	8	2	1	0	0	2	0	0	0	3	5	0	2.29412	2.42857	1.2	4.4	3.70588	2.33333
883	4	5	5	5	3	4	5	3	2	5	2	2	4	4	2	1	1	3	2	1	1	1	1	1	1	0	2	3	1	2	55	8	2	3	3	1	3	0	3	1	3	16	4	2	4.28571	1.8	3.4	4	2
919	4	3	2	3	2	2	2	3	2	4	4	4	5	5	4	2	5	3	3	1	1	1	1	1	1	0	1	1	1	2	42	8	2	2	1	2	3	0	1	0	1	11	2	2.70588	2.42857	2.6	4.4	3.29412	1
965	3	1	3	1	1	1	1	1	2	3	3	3	3	3	1	1	2	1	1	1	1	1	1	1	1	0	3	4	3	1	68	9	0	1	0	0	2	0	0	0	3	3	0	3.11765	1.28571	1	3	2.88235	3.33333
1044	5	4	4	5	2	2	4	1	3	2	4	4	3	3	3	2	5	2	2	1	1	1	1	2	2	0	4	2	3	1	55	8	0	0	0	0	1	0	0	0	4	1	0	2.58824	3.14286	2	3.2	3.41176	3
1158	3	2	3	3	3	3	2	2	3	4	4	2	4	5	3	2	4	2	3	1	1	1	1	1	1	1	2	5	5	2	50	8	1	1	0	2	1	0	0	1	3	6	1	2.70588	2.57143	2.2	3.8	3.29412	4
1180	5	3	3	5	3	1	5	3	1	5	5	5	5	5	2	1	5	1	1	1	1	1	1	1	1	0	1	2	1	2	43	8	0	1	0	1	2	0	0	0	2	4	0	1.76471	3.28571	1.2	5	4.23529	1.33333
11	3	1	3	3	3	2	2	4	3	2	3	4	5	4	3	2	4	2	3	2	1	1	1	1	1	0	2	2	1	1	28	2	2	2	0	0	3	0	0	1	3	8	1	2.82353	2.57143	2.4	3.6	3.17647	1.66667
16	4	4	4	4	3	3	3	1	2	4	4	3	4	5	3	2	5	2	2	2	1	1	1	1	1	0	3	3	3	2	56	8	0	0	0	1	2	0	0	0	3	3	0	2.41176	3.14286	2.2	4	3.58824	3
17	4	1	2	3	3	3	2	4	2	3	4	4	3	4	2	2	3	2	3	2	1	1	1	1	1	1	3	3	3	2	36	4	2	3	1	2	3	1	0	0	2	12	2	2.76471	2.57143	2.2	3.6	3.23529	3
24	4	3	3	3	3	4	4	3	2	4	5	3	4	4	3	2	5	1	2	2	1	1	1	1	1	0	3	3	3	2	38	8	1	1	0	0	1	0	0	0	4	3	0	2.29412	3.28571	2	4	3.70588	3
44	4	2	4	4	2	2	2	4	4	4	4	5	4	4	4	1	5	2	4	2	1	1	1	1	1	0	2	3	2	2	36	9	0	0	0	0	0	0	0	0	2	0	0	2.58824	2.85714	2.6	4.2	3.41176	2.33333
50	4	3	3	3	3	2	3	3	2	3	3	4	4	4	4	3	4	3	2	2	1	1	1	1	1	1	1	1	1	2	42	2	1	3	0	2	2	0	0	1	2	9	1	2.82353	2.85714	2.8	3.6	3.17647	1
53	2	2	3	2	2	3	2	3	3	3	1	2	2	2	4	2	2	3	3	2	1	1	1	2	1	1	-9999	-9999	-9999	-9999	-9999	-9999	-9999	-9999	-9999	-9999	-9999	-9999	-9999	-9999	-9999	-9999	-9999	3.47059	2.42857	2.8	2	2.52941	-9999
63	3	2	2	3	1	2	1	1	3	4	4	4	3	4	5	2	4	2	3	2	2	1	1	1	1	0	2	3	3	-9999	-9999	-9999	-9999	-9999	-9999	-9999	-9999	-9999	-9999	-9999	-9999	-9999	-9999	3.23529	1.71429	2.8	3.8	2.76471	2.66667
67	4	4	3	4	3	2	3	4	3	4	3	4	4	4	2	2	3	3	3	2	1	1	1	1	1	0	2	1	2	1	55	2	0	3	0	0	2	0	1	0	3	6	1	2.47059	3.28571	2.4	3.8	3.52941	1.66667
79	4	4	4	4	3	4	3	5	3	3	3	4	4	4	2	2	5	3	3	2	1	1	1	1	1	0	1	1	1	2	27	2	1	3	1	3	3	0	0	1	3	12	2	2.29412	3.85714	2.4	3.6	3.70588	1
87	3	2	3	3	2	1	1	1	4	4	3	3	4	4	3	2	4	4	3	2	1	1	1	1	1	1	4	3	4	2	63	1	0	0	0	0	1	0	0	0	1	1	0	3.23529	1.85714	2.8	3.6	2.76471	3.66667
99	4	2	2	3	2	3	2	2	3	3	3	4	4	4	3	3	5	3	2	2	1	1	1	1	1	0	3	2	3	2	41	9	1	3	0	2	3	0	0	0	4	9	1	3	2.28571	2.6	3.6	3	2.66667
108	4	2	3	3	2	2	2	2	3	4	3	4	3	4	4	2	3	4	3	2	1	1	2	1	1	0	3	2	3	2	66	2	1	2	0	2	2	0	2	0	3	9	1	3.11765	2.28571	3	3.6	2.88235	2.66667
115	3	1	2	3	3	1	2	3	3	3	2	2	3	4	3	3	3	3	3	2	1	1	1	1	1	1	2	2	3	1	33	2	0	0	0	1	2	0	0	0	4	3	0	3.35294	2.14286	2.8	2.8	2.64706	2.33333
132	3	2	3	2	2	1	3	3	5	1	2	2	3	2	4	4	4	4	4	2	1	1	1	1	1	1	5	5	5	1	31	2	0	1	0	0	1	0	0	0	2	2	0	3.76471	2.28571	3.6	2	2.23529	5
139	4	4	4	3	3	2	3	2	3	5	4	2	4	5	3	2	5	1	2	2	1	1	1	1	1	0	3	2	2	2	38	8	2	2	0	3	1	0	1	0	2	9	1	2.41176	3	2	4	3.58824	2.33333
143	4	5	4	5	4	3	2	5	2	5	4	4	4	5	2	1	5	2	2	2	1	1	1	1	2	0	-9999	-9999	-9999	-9999	-9999	-9999	-9999	-9999	-9999	-9999	-9999	-9999	-9999	-9999	-9999	-9999	-9999	1.82353	4	1.8	4.4	4.17647	-9999
152	2	1	1	1	2	2	2	2	4	2	2	2	2	3	4	2	2	3	4	2	1	1	1	1	1	0	5	5	5	2	33	1	-9999	-9999	-9999	-9999	-9999	-9999	-9999	-9999	-9999	-9999	-9999	3.82353	1.57143	3	2.2	2.17647	5
155	3	3	3	3	2	1	1	1	2	4	4	1	4	4	2	2	4	3	2	2	1	1	1	1	1	0	4	4	3	2	50	8	1	1	0	2	2	0	0	0	4	6	1	3.05882	2	2.2	3.4	2.94118	3.66667
164	4	3	3	3	3	3	3	3	2	4	4	4	4	4	3	2	4	2	2	2	1	1	1	1	1	1	2	2	2	2	44	4	1	3	0	0	3	0	0	0	2	7	1	2.47059	3	2.2	4	3.52941	2
177	4	3	3	4	3	2	2	4	3	5	4	4	4	4	3	3	4	3	3	2	1	1	1	1	1	0	2	2	2	2	33	8	3	3	2	2	3	0	0	0	4	13	3	2.58824	3	2.8	4.2	3.41176	2
179	4	3	2	4	3	3	1	1	2	4	4	2	4	5	2	2	4	3	2	2	1	1	1	1	1	0	2	2	2	2	46	8	1	3	0	0	0	0	0	0	4	4	0	2.76471	2.42857	2.2	3.8	3.23529	2
182	4	3	3	4	4	4	3	4	2	5	5	5	5	5	2	2	5	2	2	2	1	1	1	1	1	0	2	2	2	2	36	4	1	2	0	0	3	0	0	0	3	6	1	1.88235	3.57143	2	5	4.11765	2
198	4	3	4	4	3	3	4	3	2	4	4	5	4	4	3	2	4	3	2	2	1	1	1	1	2	0	3	2	2	2	53	11	3	3	2	3	3	2	2	2	4	20	4	2.29412	3.42857	2.4	4.2	3.70588	2.33333
205	4	4	3	4	3	2	2	4	2	4	2	4	3	4	2	2	4	2	2	2	1	1	2	1	1	0	1	1	1	2	52	8	1	2	0	0	3	0	0	0	1	6	1	2.52941	3.14286	2	3.4	3.47059	1
212	4	3	4	4	4	4	5	3	2	5	4	2	5	5	3	2	5	2	1	2	1	1	1	1	1	0	3	4	4	2	31	8	0	2	0	0	2	0	0	0	3	4	0	2	3.85714	2	4.2	4	3.66667
214	2	2	2	4	3	3	3	4	3	3	3	2	4	4	4	3	3	2	2	2	1	1	2	1	1	0	2	1	2	2	55	12	0	1	0	1	1	0	0	0	3	3	0	2.82353	3	2.6	3.2	3.17647	1.66667
215	3	2	2	3	2	2	3	2	3	3	3	3	4	4	4	4	4	4	4	2	1	1	2	1	1	0	3	2	2	2	42	4	1	1	1	1	2	0	0	0	2	6	1	3.35294	2.28571	3.6	3.4	2.64706	2.33333
216	4	4	1	4	1	1	2	1	5	2	5	5	5	5	1	1	5	4	5	2	1	1	2	2	1	0	1	1	1	2	45	8	0	0	0	0	0	0	0	0	1	0	0	2.88235	2	2.6	4.4	3.11765	1
217	4	2	3	4	2	4	2	3	2	5	5	5	5	5	4	1	5	2	2	2	1	1	2	2	1	0	2	3	1	2	32	8	1	3	0	1	2	0	0	0	3	7	1	2.23529	2.85714	2.2	5	3.76471	2
218	2	2	1	1	1	2	1	1	2	2	2	2	2	2	1	2	2	2	2	2	1	1	1	1	1	0	3	2	2	2	60	8	-9999	-9999	-9999	-9999	-9999	-9999	-9999	-9999	-9999	-9999	-9999	3.64706	1.28571	1.8	2	2.35294	2.33333
220	4	1	3	3	2	3	1	3	2	4	5	4	5	5	4	2	4	4	3	2	1	1	2	1	1	0	2	1	2	2	44	3	3	1	0	1	3	0	0	0	4	8	1	2.82353	2.28571	3	4.6	3.17647	1.66667
234	3	3	2	3	2	2	2	4	3	3	2	3	2	2	4	4	3	4	4	2	1	1	2	1	1	0	3	2	3	-9999	-9999	-9999	-9999	-9999	-9999	-9999	-9999	-9999	-9999	-9999	-9999	-9999	-9999	3.52941	2.57143	3.6	2.4	2.47059	2.66667
261	2	3	3	2	2	1	3	3	3	2	2	3	2	3	3	5	2	3	3	2	1	1	2	1	1	0	5	1	2	2	31	12	2	2	0	2	2	0	1	0	3	9	1	3.47059	2.42857	3.2	2.4	2.52941	2.66667
272	4	3	4	4	3	4	4	4	2	5	4	5	5	5	4	1	5	2	2	2	1	1	1	1	1	0	1	1	1	2	49	2	1	3	0	3	3	0	0	0	3	10	1	1.94118	3.71429	2.2	4.8	4.05882	1
273	3	3	4	4	3	2	3	3	2	4	4	4	3	4	3	2	4	3	2	2	1	1	2	1	1	1	3	4	3	2	54	8	2	3	2	3	3	0	0	0	3	13	3	2.52941	3.14286	2.4	3.8	3.47059	3.33333
278	5	3	3	4	2	4	2	2	1	4	5	5	5	5	3	1	4	2	2	2	1	1	1	1	1	0	2	2	3	2	33	8	2	3	1	1	2	0	1	0	2	10	1	2.23529	2.85714	2	4.8	3.76471	2.33333
287	3	3	3	4	3	3	4	4	3	3	4	4	4	4	3	3	5	3	3	2	1	1	1	1	1	0	2	2	2	1	48	8	1	2	0	2	3	0	0	0	4	8	1	2.52941	3.42857	2.8	3.8	3.47059	2
310	4	2	3	4	2	2	4	1	2	5	4	5	4	5	4	2	5	2	2	2	1	1	1	1	1	0	2	1	1	2	62	1	1	2	0	1	3	0	0	0	2	7	1	2.52941	2.57143	2.4	4.6	3.47059	1.33333
319	4	2	3	2	2	3	1	2	3	4	4	1	4	5	3	4	4	4	2	2	1	1	2	1	1	0	1	1	1	2	51	8	2	2	0	0	2	0	0	0	1	6	1	3.17647	2.14286	3	3.6	2.82353	1
327	4	3	4	3	3	2	2	2	5	3	3	1	4	4	3	3	4	3	2	2	1	1	1	1	1	0	3	2	3	2	27	8	1	2	0	1	1	0	0	0	3	5	0	3	2.71429	2.6	3	3	2.66667
364	4	3	4	4	3	2	3	3	3	4	3	3	4	5	3	1	5	4	3	2	1	1	1	1	1	0	4	4	4	2	37	12	2	3	1	3	3	1	1	0	2	14	3	2.58824	3.14286	2.6	3.8	3.41176	4
380	4	1	2	2	2	2	1	1	2	3	1	1	3	3	4	2	3	5	3	2	1	1	1	1	1	0	4	4	4	2	51	7	1	1	0	0	3	0	2	0	4	7	1	3.88235	1.57143	3.2	2.2	2.11765	4
389	4	3	4	4	3	2	2	2	3	4	5	2	4	4	3	4	5	3	3	2	1	1	1	1	1	1	4	3	4	2	52	11	1	3	1	3	2	0	0	0	4	10	1	2.82353	2.85714	3	3.8	3.17647	3.66667
392	2	3	3	3	4	1	1	1	3	5	5	5	4	4	4	4	3	4	2	2	1	1	2	1	1	0	2	2	2	2	54	1	1	3	2	2	3	2	2	2	1	17	4	2.88235	2.28571	3.2	4.6	3.11765	2
393	4	1	2	4	2	2	2	1	3	4	3	5	5	5	4	2	5	4	3	2	1	1	1	1	1	0	1	1	1	2	45	8	1	2	0	2	1	0	0	0	2	6	1	3	2	3	4.4	3	1
397	5	3	4	4	4	4	2	3	2	4	5	5	4	5	3	2	5	1	1	2	1	1	1	1	1	0	1	1	1	1	32	8	0	2	0	0	2	0	0	0	1	4	0	2	3.42857	1.8	4.6	4	1
401	4	3	3	2	2	3	2	2	4	4	4	4	5	5	4	4	5	3	3	2	1	1	1	1	1	1	1	2	2	2	36	2	1	1	1	0	3	0	0	0	1	6	1	2.88235	2.42857	3.2	4.4	3.11765	1.66667
412	3	2	2	2	2	2	2	2	2	2	2	2	2	2	2	2	2	2	2	2	1	1	1	1	1	0	2	3	3	-9999	-9999	-9999	-9999	-9999	-9999	-9999	-9999	-9999	-9999	-9999	-9999	-9999	-9999	3.41176	2	2	2	2.58824	2.66667
414	2	3	4	4	2	2	2	4	2	4	4	4	4	4	3	2	4	3	2	2	1	1	1	1	1	1	4	2	2	1	60	2	3	3	2	2	2	3	3	2	1	20	4	2.52941	3	2.4	4	3.47059	2.66667
430	3	3	4	1	2	3	4	2	2	3	1	5	4	5	4	2	5	4	2	2	1	1	2	1	1	0	2	2	2	2	43	7	3	3	2	1	3	0	3	1	4	16	4	2.88235	2.71429	2.8	3.6	3.11765	2
446	4	3	3	2	2	2	1	3	2	3	2	3	3	3	3	2	4	3	2	2	1	1	1	1	1	0	3	2	3	2	30	9	-9999	-9999	-9999	-9999	-9999	-9999	-9999	-9999	-9999	-9999	-9999	3.17647	2.28571	2.4	2.8	2.82353	2.66667
460	4	2	4	3	3	4	4	3	2	5	4	4	5	5	2	2	4	2	2	2	1	1	1	1	1	1	4	4	3	2	48	11	1	1	0	1	3	0	0	0	2	6	1	2.11765	3.28571	2	4.6	3.88235	3.66667
467	4	4	4	5	3	4	4	2	2	5	5	5	4	5	2	2	5	1	3	2	1	1	2	1	1	0	1	1	1	2	28	8	3	3	0	2	3	0	0	0	3	11	2	1.88235	3.71429	2	4.8	4.11765	1
500	4	3	3	3	2	2	3	1	3	4	4	4	3	4	4	3	4	3	3	2	1	1	1	1	1	0	2	2	2	2	40	8	2	1	0	1	1	0	0	1	2	6	1	3	2.42857	3	3.8	3	2
501	4	3	3	3	4	3	4	2	2	4	4	5	4	4	3	2	4	3	3	2	1	1	1	1	1	0	4	3	4	-9999	-9999	-9999	-9999	-9999	-9999	-9999	-9999	-9999	-9999	-9999	-9999	-9999	-9999	2.47059	3.14286	2.6	4.2	3.52941	3.66667
506	5	4	3	5	3	3	5	5	1	5	5	5	5	5	2	2	5	1	1	2	1	1	1	1	1	1	1	3	2	2	36	2	2	2	1	0	3	0	1	0	4	9	1	1.58824	4	1.6	5	4.41176	2
508	4	4	4	4	4	3	3	1	2	5	5	4	4	5	2	3	4	2	3	2	1	1	1	2	1	1	1	2	1	-9999	-9999	-9999	-9999	-9999	-9999	-9999	-9999	-9999	-9999	-9999	-9999	-9999	-9999	2.23529	3.28571	2.4	4.6	3.76471	1.33333
510	3	3	3	2	2	2	2	1	3	5	3	2	3	5	4	3	3	3	2	2	1	1	1	1	1	0	5	5	5	2	37	8	1	1	0	0	3	0	0	0	3	5	0	3.11765	2.14286	2.8	3.6	2.88235	5
518	4	3	4	3	3	3	4	2	2	2	4	4	4	4	3	3	5	3	3	2	1	1	2	1	2	0	1	2	2	2	51	11	1	1	1	2	2	1	1	0	2	9	1	2.70588	3.14286	2.8	3.6	3.29412	1.66667
525	4	2	3	4	2	3	2	4	2	5	4	5	4	5	3	1	4	2	2	2	1	1	1	1	1	0	1	1	1	2	29	8	3	3	3	2	3	0	1	2	4	17	4	2.29412	2.85714	2	4.6	3.70588	1
527	4	4	4	4	3	3	2	3	2	5	4	4	4	4	3	2	4	2	2	2	1	1	1	1	1	0	1	1	1	2	32	8	1	2	0	1	3	0	0	0	2	7	1	2.29412	3.28571	2.2	4.2	3.70588	1
535	3	4	3	3	3	4	3	3	3	2	4	4	4	4	4	3	4	2	3	2	1	1	1	1	1	0	4	4	4	2	39	11	0	1	0	0	2	0	0	0	4	3	0	2.64706	3.28571	2.8	3.6	3.35294	4
544	3	2	1	3	1	1	2	1	4	4	4	5	3	5	5	2	4	4	4	2	1	1	1	1	1	1	2	2	2	2	47	7	0	1	0	0	2	0	0	0	4	3	0	3.35294	1.57143	3.4	4.2	2.64706	2
545	4	4	4	4	3	2	4	3	2	4	4	3	4	4	2	2	5	2	1	2	1	1	1	1	1	1	3	3	2	2	57	10	1	3	1	1	2	0	1	0	4	9	1	2.23529	3.42857	1.8	3.8	3.76471	2.66667
557	2	1	5	3	3	3	2	1	3	3	4	2	4	5	2	1	5	4	1	2	1	1	1	1	2	0	1	1	1	1	55	9	1	2	0	3	3	0	0	0	4	9	1	2.70588	2.57143	2	3.6	3.29412	1
560	5	3	5	4	3	5	3	4	2	5	5	5	5	5	2	2	5	3	3	2	1	2	2	1	1	1	2	2	2	2	44	8	3	3	1	3	3	1	1	1	1	16	4	1.88235	3.85714	2.4	5	4.11765	2
568	3	3	4	2	3	2	3	1	3	4	2	4	3	5	3	1	3	3	2	2	1	1	1	2	1	1	3	3	2	2	32	9	1	1	2	1	2	0	0	0	3	7	1	2.76471	2.57143	2.2	3.6	3.23529	2.66667
576	3	3	2	3	2	2	3	1	3	2	4	4	4	4	4	2	5	3	4	2	1	1	1	1	2	0	1	2	1	1	43	2	-9999	-9999	-9999	-9999	-9999	-9999	-9999	-9999	-9999	-9999	-9999	3.11765	2.28571	3	3.6	2.88235	1.33333
580	4	3	2	2	2	2	2	2	2	3	4	3	4	4	4	2	4	3	2	2	1	1	1	2	1	1	5	5	4	2	51	12	3	3	2	1	3	0	1	0	3	13	3	3.05882	2.14286	2.6	3.6	2.94118	4.66667
584	4	4	4	4	4	4	5	2	2	3	5	5	5	5	2	2	5	2	2	2	1	1	1	1	1	1	2	2	2	2	48	8	1	3	0	3	3	0	0	0	1	10	1	1.88235	3.85714	2	4.6	4.11765	2
592	4	3	3	4	2	3	3	3	2	3	4	3	4	4	3	2	4	2	2	2	1	1	1	1	1	0	2	2	2	2	29	2	1	2	1	3	2	0	2	0	4	11	2	2.58824	3	2.2	3.6	3.41176	2
604	4	1	3	3	2	2	2	3	2	4	4	4	4	4	4	2	4	2	3	2	1	1	2	1	1	0	2	1	1	1	50	4	0	3	1	3	3	0	0	0	3	10	1	2.88235	2.28571	2.6	4	3.11765	1.33333
613	4	3	4	4	3	4	3	4	1	5	4	3	5	5	3	1	4	2	1	2	1	1	1	1	1	1	2	2	1	-9999	-9999	-9999	-9999	-9999	-9999	-9999	-9999	-9999	-9999	-9999	-9999	-9999	-9999	2	3.57143	1.8	4.4	4	1.66667
637	3	3	4	4	2	2	2	2	4	3	5	4	5	4	2	4	4	4	3	2	1	1	2	1	1	1	1	2	2	2	34	8	1	2	0	1	3	0	0	0	3	7	1	2.76471	2.71429	3	4.2	3.23529	1.66667
640	4	2	3	3	2	1	1	2	4	4	3	4	3	4	2	2	4	2	2	2	1	1	1	1	1	0	3	2	2	-9999	-9999	-9999	-9999	-9999	-9999	-9999	-9999	-9999	-9999	-9999	-9999	-9999	-9999	2.94118	2	2	3.6	3.05882	2.33333
647	3	1	1	3	2	3	1	3	3	2	2	4	3	3	2	5	2	2	2	2	1	1	1	1	1	0	2	1	2	2	36	8	0	0	0	0	2	0	0	0	2	2	0	3.35294	2	2.6	2.8	2.64706	1.66667
653	4	2	3	2	3	3	1	3	3	3	3	4	4	4	4	3	4	2	2	2	1	1	1	1	2	0	2	2	1	2	38	8	2	1	1	3	3	0	1	0	3	11	2	2.94118	2.42857	2.6	3.6	3.05882	1.66667
661	4	3	2	2	2	3	2	2	2	4	4	3	4	5	3	4	4	3	2	2	1	1	1	1	1	0	-9999	-9999	-9999	-9999	-9999	-9999	-9999	-9999	-9999	-9999	-9999	-9999	-9999	-9999	-9999	-9999	-9999	2.94118	2.28571	2.8	4	3.05882	-9999
672	4	2	3	4	3	3	3	5	3	5	5	5	5	5	4	1	5	3	3	2	1	1	1	1	1	0	3	3	1	2	52	8	-9999	-9999	-9999	-9999	-9999	-9999	-9999	-9999	-9999	-9999	-9999	2.17647	3.28571	2.6	5	3.82353	2.33333
677	3	4	3	2	3	3	2	2	2	3	3	4	4	4	3	3	4	2	3	2	1	1	1	1	1	0	4	1	2	2	56	9	3	3	3	3	3	1	3	2	2	21	4	2.82353	2.71429	2.6	3.6	3.17647	2.33333
679	4	4	4	5	4	5	3	3	2	5	5	5	5	5	2	2	5	2	3	2	1	1	2	1	1	0	4	2	4	1	32	8	0	1	0	1	3	0	0	0	1	5	0	1.76471	4	2.2	5	4.23529	3.33333
683	4	5	4	4	5	3	4	2	2	5	5	5	5	5	3	3	5	3	3	2	1	1	2	1	1	0	4	3	3	1	31	2	1	1	1	1	3	0	1	0	3	8	1	2	3.85714	2.8	5	4	3.33333
691	4	3	3	3	3	4	2	3	3	5	5	4	4	5	3	2	5	3	2	2	1	1	2	1	1	0	1	1	1	2	33	8	-9999	-9999	-9999	-9999	-9999	-9999	-9999	-9999	-9999	-9999	-9999	2.35294	3	2.4	4.6	3.64706	1
694	4	3	2	4	3	3	2	3	3	3	3	4	3	4	2	3	4	3	3	2	1	1	1	1	1	0	4	3	4	1	46	8	1	2	0	1	2	0	3	0	4	9	1	2.82353	2.85714	2.6	3.4	3.17647	3.66667
705	4	4	3	5	3	2	1	1	4	5	5	2	4	5	3	1	4	2	2	2	1	1	2	1	1	0	3	3	2	2	63	8	1	2	1	1	2	0	0	0	3	7	1	2.47059	2.71429	2	4.2	3.52941	2.66667
726	4	3	3	3	3	2	2	4	2	3	5	5	4	5	3	3	5	2	2	2	1	1	1	1	1	0	-9999	-9999	-9999	-9999	-9999	-9999	-9999	-9999	-9999	-9999	-9999	-9999	-9999	-9999	-9999	-9999	-9999	2.47059	2.85714	2.4	4.4	3.52941	-9999
734	3	2	2	2	3	2	3	3	3	3	3	4	4	4	4	2	4	3	3	2	1	1	1	1	1	0	2	2	3	2	62	4	0	1	0	0	0	0	0	0	1	1	0	3	2.42857	2.8	3.6	3	2.33333
737	3	1	2	1	2	2	1	2	2	3	3	3	3	4	4	2	4	3	2	2	1	1	1	1	1	0	3	1	2	2	45	4	2	3	1	1	3	0	0	0	3	10	1	3.41176	1.57143	2.6	3.2	2.58824	2
747	4	3	3	3	3	3	2	3	3	3	3	2	3	3	4	2	4	3	3	2	1	1	1	1	1	0	2	2	1	2	59	8	0	0	0	0	0	0	0	0	4	0	0	3.05882	2.85714	2.8	2.8	2.94118	1.66667
748	4	3	3	3	3	1	2	3	3	4	3	4	3	5	3	2	4	2	2	2	1	1	1	1	1	0	1	1	2	2	36	4	0	0	0	0	1	0	0	0	2	1	0	2.70588	2.57143	2.2	3.8	3.29412	1.33333
753	4	3	4	3	3	1	1	1	2	5	1	1	4	4	3	3	4	4	3	2	1	1	1	1	1	0	4	4	4	2	62	8	0	2	1	0	2	0	0	0	4	5	0	3.29412	2.28571	3	3	2.70588	4
755	4	3	3	2	3	2	3	4	3	4	4	4	4	4	4	3	4	3	3	2	-9999	-9999	-9999	-9999	-9999	-9999	-9999	-9999	-9999	-9999	-9999	-9999	-9999	-9999	-9999	-9999	-9999	-9999	-9999	-9999	-9999	-9999	-9999	2.76471	2.85714	3	4	3.23529	-9999
775	4	1	2	3	2	4	3	3	1	4	3	4	4	5	4	1	5	1	2	2	1	1	1	2	1	1	1	2	2	2	42	7	1	2	0	3	2	1	1	0	1	10	1	2.58824	2.57143	2	4	3.41176	1.66667
787	4	3	3	3	2	2	2	1	3	4	4	3	5	5	4	3	4	3	3	2	1	1	1	1	1	0	3	3	3	2	32	8	1	3	0	3	3	1	1	2	1	14	3	2.94118	2.28571	3	4.2	3.05882	3
805	4	3	3	2	3	2	3	3	5	2	2	4	3	5	3	3	4	3	3	2	1	2	2	1	1	1	3	2	2	1	40	9	2	3	3	3	3	2	2	1	2	19	4	3	2.71429	2.8	3.2	3	2.33333
807	4	2	4	2	2	2	3	3	2	5	3	5	3	4	4	3	4	3	3	2	1	1	1	1	1	1	4	4	4	2	52	11	3	2	2	3	2	0	0	1	1	13	3	2.88235	2.57143	3	4	3.11765	4
808	4	3	3	4	1	2	3	3	3	4	4	2	5	5	5	1	5	2	2	2	1	1	1	1	1	0	-9999	-9999	-9999	-9999	-9999	-9999	-9999	-9999	-9999	-9999	-9999	-9999	-9999	-9999	-9999	-9999	-9999	2.64706	2.71429	2.4	4	3.35294	-9999
811	3	3	2	3	3	4	3	4	3	4	3	4	4	4	3	2	4	2	2	2	1	1	2	1	1	0	1	1	1	-9999	-9999	-9999	-9999	-9999	-9999	-9999	-9999	-9999	-9999	-9999	-9999	-9999	-9999	2.47059	3.14286	2.2	3.8	3.52941	1
816	4	3	3	4	2	4	2	2	2	4	3	4	4	4	2	2	3	3	2	2	1	1	1	1	1	0	3	2	2	2	30	8	1	3	1	2	3	1	2	0	3	13	3	2.58824	2.85714	2.2	3.8	3.41176	2.33333
821	3	3	3	3	3	3	2	3	3	3	3	2	3	3	4	3	4	4	2	2	1	1	1	1	1	0	4	3	4	2	50	7	2	1	1	2	3	0	1	2	3	12	2	3.11765	2.85714	3	2.8	2.88235	3.66667
827	4	3	3	3	3	3	3	3	3	3	4	4	3	4	3	3	4	3	3	2	1	1	1	1	1	0	2	2	1	2	38	8	1	2	1	1	3	1	0	0	2	9	1	2.76471	3	2.8	3.6	3.23529	1.66667
835	5	3	3	3	3	3	2	2	2	5	5	5	5	4	3	2	4	3	3	2	1	1	1	1	1	0	3	2	2	-9999	-9999	-9999	-9999	-9999	-9999	-9999	-9999	-9999	-9999	-9999	-9999	-9999	-9999	2.47059	2.71429	2.6	4.8	3.52941	2.33333
838	4	4	4	4	4	3	3	2	2	4	4	4	4	5	2	3	4	2	2	2	1	1	1	2	1	1	2	1	1	2	40	11	1	3	2	3	3	0	3	0	3	15	3	2.23529	3.42857	2.2	4.2	3.76471	1.33333
839	4	4	4	4	4	4	5	5	3	5	5	5	5	5	3	3	5	3	3	2	1	1	1	1	1	1	2	2	2	2	39	11	1	2	0	3	3	0	0	0	3	9	1	1.82353	4.28571	2.8	5	4.17647	2
841	2	3	2	3	2	4	3	4	2	1	1	4	3	1	4	3	4	3	4	2	1	1	1	1	1	0	4	4	4	2	25	8	2	3	2	3	3	1	2	3	3	19	4	3.35294	3	3.2	2	2.64706	4
848	3	3	2	2	2	3	2	2	3	2	4	4	3	4	4	3	5	3	4	2	1	1	1	2	1	0	4	4	4	2	29	4	0	0	0	1	3	0	0	0	3	4	0	3.23529	2.28571	3.2	3.4	2.76471	4
849	4	4	4	4	4	4	4	4	2	5	5	4	5	5	1	2	5	2	2	2	1	1	1	1	1	1	2	2	2	2	51	4	3	3	2	3	3	0	3	0	4	17	4	1.70588	4	1.8	4.8	4.29412	2
859	4	5	3	3	2	2	2	3	3	3	4	3	4	4	4	2	3	2	3	2	1	1	1	1	2	0	3	1	2	2	63	4	2	3	1	1	3	1	3	0	3	14	3	2.76471	2.85714	2.6	3.6	3.23529	2
864	2	1	4	2	2	4	2	3	2	4	4	4	3	3	2	2	2	3	3	2	1	1	1	1	1	0	1	1	1	2	50	8	-9999	-9999	-9999	-9999	-9999	-9999	-9999	-9999	-9999	-9999	-9999	2.82353	2.57143	2.4	3.6	3.17647	1
865	5	4	5	4	4	5	5	4	2	4	5	5	5	5	3	3	4	2	2	2	1	1	1	1	1	0	2	2	2	2	34	4	2	2	1	2	2	1	1	0	3	11	2	1.70588	4.42857	2.4	4.8	4.29412	2
867	5	5	4	5	3	3	1	3	2	3	5	3	5	5	3	2	4	2	1	2	1	1	1	1	1	0	3	4	4	-9999	-9999	-9999	-9999	-9999	-9999	-9999	-9999	-9999	-9999	-9999	-9999	-9999	-9999	2.17647	3.42857	2	4.2	3.82353	3.66667
879	2	4	2	2	3	3	2	3	3	4	4	2	3	4	4	2	3	3	3	2	1	1	1	1	1	0	5	4	4	2	56	8	0	2	1	3	3	1	3	0	4	13	3	2.94118	2.71429	2.8	3.4	3.05882	4.33333
886	4	4	5	4	3	3	2	4	2	4	4	4	4	4	2	2	4	2	2	2	1	1	1	1	2	0	2	2	2	2	48	8	1	3	0	2	2	2	1	1	2	12	2	2.17647	3.57143	2	4	3.82353	2
891	4	3	4	3	2	2	4	1	2	4	4	4	4	5	3	2	4	4	3	2	1	1	2	2	1	0	2	2	2	2	34	2	1	1	0	2	3	0	0	0	3	7	1	2.70588	2.71429	2.8	4.2	3.29412	2
900	4	4	4	4	2	2	2	3	3	3	4	4	4	4	3	2	4	3	3	2	1	2	2	1	1	0	2	2	2	2	54	8	2	2	3	2	2	0	0	0	4	11	2	2.64706	3	2.6	3.8	3.35294	2
908	4	5	4	4	4	1	2	1	1	4	2	4	3	4	1	1	5	4	4	2	1	1	1	1	1	1	4	2	2	1	33	11	0	0	0	0	0	0	0	0	2	0	0	2.70588	3	2.4	3.4	3.29412	2.66667
912	3	2	2	2	2	1	1	3	5	3	3	4	4	3	4	2	4	3	2	2	1	1	1	1	1	0	2	3	3	2	57	8	0	1	0	1	0	0	0	0	3	2	0	3.23529	1.85714	2.6	3.4	2.76471	2.66667
916	4	4	3	3	4	4	4	4	2	4	4	4	4	4	3	2	4	2	2	2	1	1	1	2	1	1	5	4	4	1	46	11	2	3	0	3	3	0	0	1	1	12	2	2.17647	3.71429	2.2	4	3.82353	4.33333
925	4	3	2	3	2	3	2	3	3	4	3	3	3	4	4	3	4	3	3	2	1	1	2	1	1	0	2	1	2	2	48	8	-9999	-9999	-9999	-9999	-9999	-9999	-9999	-9999	-9999	-9999	-9999	3.05882	2.57143	3	3.4	2.94118	1.66667
931	4	3	2	3	3	2	2	4	2	4	4	4	4	4	3	3	4	2	1	2	1	1	1	1	1	0	2	4	2	2	53	4	0	1	0	2	2	0	1	0	3	6	1	2.58824	2.71429	2.2	4	3.41176	2.66667
940	3	4	2	3	4	2	2	2	3	3	2	3	2	4	4	4	4	3	2	2	1	1	1	1	1	0	4	4	4	2	49	9	0	1	1	1	0	0	0	0	2	3	0	3.17647	2.71429	3	2.8	2.82353	4
957	4	4	2	3	3	2	1	1	5	4	4	2	4	4	2	1	4	2	2	2	1	1	1	1	1	0	2	1	4	2	52	8	-9999	-9999	-9999	-9999	-9999	-9999	-9999	-9999	-9999	-9999	-9999	2.76471	2.28571	1.8	3.6	3.23529	2.33333
959	2	3	2	3	3	2	3	3	2	3	3	5	3	5	3	3	5	3	2	2	1	1	1	1	2	0	2	1	2	2	43	8	2	1	1	3	3	1	1	0	4	12	2	2.76471	2.71429	2.6	3.8	3.23529	1.66667
961	3	1	1	1	1	3	3	2	1	1	2	3	3	3	1	1	3	3	2	2	1	1	1	1	1	0	2	2	3	1	66	4	0	0	0	0	2	0	0	0	4	2	0	3.35294	1.71429	1.8	2.4	2.64706	2.33333
963	4	3	4	4	3	4	3	3	2	4	4	3	4	4	3	2	4	3	2	2	1	1	1	1	2	0	2	2	3	2	61	8	0	0	0	2	1	0	0	0	3	3	0	2.41176	3.42857	2.4	3.8	3.58824	2.33333
968	4	3	3	4	4	5	3	2	1	5	5	5	5	5	2	2	5	2	1	2	1	1	2	1	1	0	1	1	1	2	30	11	2	3	1	2	3	0	3	1	2	15	3	1.88235	3.42857	1.8	5	4.11765	1
972	4	2	1	4	3	1	1	2	3	3	3	1	2	4	3	3	4	3	3	2	1	1	1	1	1	1	2	2	2	1	48	6	2	3	2	1	3	0	0	0	3	11	2	3.47059	2	2.8	2.6	2.52941	2
976	2	1	1	3	3	3	1	2	2	2	3	4	2	3	2	2	4	4	4	2	1	1	1	1	1	0	2	2	3	2	47	2	0	2	0	0	3	0	0	0	4	5	0	3.41176	2	2.8	2.8	2.58824	2.33333
983	4	3	4	4	3	3	4	3	3	4	4	4	4	4	2	2	4	2	2	2	1	1	1	1	1	0	4	4	4	2	47	8	0	1	1	1	3	0	1	0	3	7	1	2.23529	3.42857	2	4	3.76471	4
995	2	2	1	1	2	1	1	3	2	2	1	1	2	3	1	2	3	2	2	2	1	1	1	1	1	0	4	1	4	2	70	8	0	0	0	0	0	0	0	0	3	0	0	3.58824	1.57143	1.8	1.8	2.41176	3
997	3	2	2	2	3	3	2	4	4	2	2	2	3	4	3	2	4	2	3	2	1	1	2	2	1	1	4	4	4	2	44	8	1	2	1	1	2	0	0	0	3	7	1	3.11765	2.57143	2.4	2.6	2.88235	4
999	4	3	4	3	3	2	2	3	3	4	4	2	4	4	3	2	4	2	2	2	1	1	1	1	1	0	2	1	2	2	60	9	0	2	0	2	2	0	0	0	3	6	1	2.64706	2.85714	2.2	3.6	3.35294	1.66667
1006	3	3	3	3	3	3	3	3	2	3	4	4	3	4	4	2	5	3	2	2	1	1	1	1	1	0	2	3	3	1	40	9	2	2	2	2	3	0	1	1	3	13	3	2.70588	3	2.6	3.6	3.29412	2.66667
1007	4	3	3	3	2	4	4	3	2	3	3	4	3	3	4	3	4	2	2	2	1	1	1	1	1	1	2	2	2	1	44	8	1	1	1	1	2	1	1	0	3	8	1	2.76471	3.14286	2.6	3.2	3.23529	2
1023	4	4	4	4	3	2	1	1	3	5	4	4	4	5	3	2	4	3	3	2	1	1	1	1	1	0	2	2	2	-9999	-9999	-9999	-9999	-9999	-9999	-9999	-9999	-9999	-9999	-9999	-9999	-9999	-9999	2.58824	2.71429	2.6	4.4	3.41176	2
1031	3	3	2	4	2	2	3	4	3	4	2	4	2	5	4	2	4	4	4	2	1	1	1	1	1	1	4	2	4	2	36	4	2	3	0	0	1	0	0	0	1	6	1	3	2.85714	3.2	3.4	3	3.33333
1037	3	3	2	3	3	2	3	1	2	3	4	4	3	3	4	3	4	4	3	2	1	1	2	1	1	1	2	2	3	1	50	5	2	2	1	1	2	1	1	1	2	11	2	3.17647	2.42857	3.2	3.4	2.82353	2.33333
1056	3	3	3	2	1	1	2	2	2	1	2	1	1	2	2	1	3	2	3	2	1	1	1	1	1	0	2	1	2	1	84	2	2	2	2	2	3	0	0	1	4	12	2	3.58824	2	2	1.4	2.41176	1.66667
1067	4	3	3	3	3	3	3	2	3	4	3	2	2	3	3	3	3	2	2	2	1	1	1	1	1	0	5	5	5	2	58	8	0	0	0	0	0	0	0	0	1	0	0	2.94118	2.85714	2.4	2.8	3.05882	5
1088	4	3	3	2	2	3	4	3	3	4	4	4	4	5	4	3	4	3	2	2	1	1	1	1	1	1	3	3	2	2	57	1	0	2	0	0	2	0	0	1	3	5	0	2.64706	2.85714	2.8	4.2	3.35294	2.66667
1090	4	3	4	4	4	3	4	4	3	3	3	4	3	3	2	2	4	2	3	2	1	1	1	1	2	0	-9999	-9999	-9999	-9999	-9999	-9999	-9999	-9999	-9999	-9999	-9999	-9999	-9999	-9999	-9999	-9999	-9999	2.41176	3.71429	2.2	3.2	3.58824	-9999
1094	3	3	3	3	2	2	2	2	2	3	4	4	4	4	2	2	5	4	2	2	1	1	1	1	1	0	2	1	2	2	45	8	1	2	0	3	3	0	2	0	3	11	2	2.82353	2.42857	2.4	3.8	3.17647	1.66667
1098	4	1	4	3	3	3	4	3	2	4	4	5	4	4	2	2	4	3	2	2	1	1	1	1	1	0	3	3	3	2	47	4	2	3	2	2	3	1	1	1	2	15	3	2.41176	3	2.2	4.2	3.58824	3
1116	4	2	3	2	2	3	2	2	2	4	3	3	4	4	4	2	4	2	1	2	1	1	1	1	2	0	3	1	3	2	59	8	-9999	-9999	-9999	-9999	-9999	-9999	-9999	-9999	-9999	-9999	-9999	2.88235	2.28571	2.2	3.6	3.11765	2.33333
1127	4	4	4	4	4	4	4	3	2	5	4	5	4	5	2	3	5	3	2	2	1	1	1	2	1	1	2	3	2	2	55	8	3	3	3	2	2	1	3	0	4	17	4	2	3.85714	2.4	4.6	4	2.33333
1130	4	3	4	3	2	2	3	3	3	4	4	3	4	4	3	3	4	2	2	2	1	1	1	1	1	0	2	3	2	-9999	-9999	-9999	-9999	-9999	-9999	-9999	-9999	-9999	-9999	-9999	-9999	-9999	-9999	2.64706	2.85714	2.4	3.8	3.35294	2.33333
1152	3	1	2	3	3	2	3	3	2	2	3	3	2	4	3	3	3	3	2	2	1	1	1	2	1	0	2	1	3	2	43	8	1	1	0	1	0	0	0	0	1	3	0	3.17647	2.42857	2.6	2.8	2.82353	2
1156	4	3	4	3	3	4	3	3	2	3	4	4	3	3	4	2	2	2	2	2	1	1	1	1	1	0	1	1	1	2	56	9	2	2	2	2	2	0	0	0	3	10	1	2.58824	3.28571	2.4	3.4	3.41176	1
1157	3	2	2	2	2	2	2	2	2	3	3	3	4	4	2	3	2	2	2	2	1	1	2	1	1	0	-9999	-9999	-9999	-9999	-9999	-9999	-9999	-9999	-9999	-9999	-9999	-9999	-9999	-9999	-9999	-9999	-9999	3.05882	2	2.2	3.4	2.94118	-9999
1176	3	3	3	4	3	3	3	3	3	4	3	3	3	4	3	3	4	3	2	2	1	1	2	2	2	0	4	4	4	2	53	8	1	1	0	1	3	0	0	0	2	6	1	2.70588	3.14286	2.6	3.4	3.29412	4
1188	4	1	1	2	1	1	1	1	3	1	3	3	1	1	2	4	3	4	4	2	1	1	1	1	1	0	2	1	2	1	37	2	0	3	0	1	3	0	0	0	1	7	1	4.17647	1.14286	3.2	1.8	1.82353	1.66667
1	3	3	2	2	2	4	2	2	3	4	4	4	4	4	4	3	4	2	2	3	1	1	2	1	2	0	-9999	-9999	-9999	-9999	-9999	-9999	-9999	-9999	-9999	-9999	-9999	-9999	-9999	-9999	-9999	-9999	-9999	2.88235	2.42857	2.8	4	3.11765	-9999
2	3	3	3	4	1	2	1	1	2	4	3	3	3	4	4	3	3	3	3	3	1	1	1	1	1	0	5	5	3	2	32	9	0	1	0	1	2	0	0	0	3	4	0	3.29412	2.14286	3.2	3.4	2.70588	4.33333
3	2	4	2	3	3	3	3	4	3	4	4	3	4	4	2	3	4	3	3	3	1	1	1	2	1	1	5	5	5	2	40	1	1	3	2	2	3	0	0	0	2	11	2	2.64706	3.14286	2.8	3.8	3.35294	5
8	2	4	4	4	3	3	2	2	4	4	2	4	2	2	4	3	3	4	4	3	1	1	1	1	1	0	2	2	2	1	41	2	2	2	1	2	2	1	2	1	2	13	3	3.17647	3.14286	3.6	2.8	2.82353	2
9	3	2	3	3	2	3	3	4	3	4	4	3	4	4	3	4	4	3	3	3	2	1	1	2	1	0	4	4	3	2	26	8	1	1	0	1	1	0	0	1	2	5	0	2.88235	2.85714	3.2	3.8	3.11765	3.66667
13	3	1	3	2	1	1	2	1	3	3	4	3	4	4	4	3	3	3	3	3	1	1	1	1	1	1	3	3	3	2	35	11	1	2	0	1	3	0	0	0	2	7	1	3.47059	1.57143	3.2	3.6	2.52941	3
18	2	2	4	2	3	2	5	3	3	4	5	5	4	5	4	3	4	2	2	3	1	1	1	2	1	1	4	2	1	2	53	8	3	3	1	3	3	0	2	1	4	16	4	2.47059	3	2.8	4.6	3.52941	2.33333
19	4	3	3	4	3	2	3	2	2	4	3	2	3	4	3	3	4	3	2	3	1	1	1	1	1	0	4	4	4	2	53	8	1	1	1	2	1	0	0	0	2	6	1	2.94118	2.85714	2.8	3.2	3.05882	4
20	3	4	3	2	2	2	3	4	4	4	5	5	4	5	5	2	5	2	4	3	1	1	1	1	1	0	3	2	2	-9999	-9999	-9999	-9999	-9999	-9999	-9999	-9999	-9999	-9999	-9999	-9999	-9999	-9999	2.64706	2.85714	3.2	4.6	3.35294	2.33333
23	3	1	3	3	2	1	1	1	3	4	4	4	4	4	4	5	4	3	2	3	1	1	1	1	1	0	2	4	4	-9999	-9999	-9999	-9999	-9999	-9999	-9999	-9999	-9999	-9999	-9999	-9999	-9999	-9999	3.35294	1.71429	3.4	4	2.64706	3.33333
29	4	3	3	3	2	3	5	4	2	5	5	5	5	5	5	3	5	2	3	3	1	1	1	1	1	1	4	4	3	1	36	4	0	0	0	2	2	0	0	0	1	4	0	2.35294	3.28571	3.2	5	3.64706	3.66667
30	3	2	3	2	2	2	4	2	3	3	3	2	4	4	4	3	4	4	4	3	1	1	1	1	1	0	3	2	4	2	43	8	0	3	0	0	2	0	0	0	3	5	0	3.35294	2.42857	3.6	3.2	2.64706	3
31	3	1	4	2	3	2	3	3	2	3	4	4	3	4	4	3	2	3	2	3	1	1	1	1	1	0	2	1	2	2	28	7	1	3	1	3	3	0	0	0	4	11	2	3	2.57143	3	3.6	3	1.66667
32	4	3	4	3	4	2	4	5	2	1	2	4	4	4	3	3	4	3	3	3	1	1	1	2	1	1	4	5	3	1	30	8	0	0	0	0	0	0	0	0	4	0	0	2.76471	3.57143	3	3	3.23529	4
34	4	1	1	2	3	1	4	5	1	2	4	5	4	4	4	2	4	2	3	3	1	1	1	1	1	1	1	1	1	1	34	12	2	2	1	2	2	0	2	0	2	11	2	2.94118	2.42857	2.8	3.8	3.05882	1
35	3	2	2	2	2	3	3	2	2	1	2	4	2	3	5	3	4	3	3	3	1	1	1	1	1	0	-9999	-9999	-9999	-9999	-9999	-9999	-9999	-9999	-9999	-9999	-9999	-9999	-9999	-9999	-9999	-9999	-9999	3.58824	2.28571	3.4	2.4	2.41176	-9999
36	4	2	3	3	1	1	3	2	3	3	3	1	3	3	4	3	4	3	3	3	1	1	1	1	1	0	4	4	4	2	41	4	2	3	1	1	3	0	0	0	2	10	1	3.52941	2.14286	3.2	2.6	2.47059	4
39	3	1	3	2	2	2	2	1	3	3	2	2	3	3	4	3	3	4	3	3	1	1	2	2	1	0	2	1	2	2	59	2	0	3	1	0	1	0	0	0	3	5	0	3.70588	1.85714	3.4	2.6	2.29412	1.66667
40	2	1	3	2	1	2	3	2	4	3	4	1	3	4	5	3	5	3	4	3	1	1	1	1	1	1	4	3	4	2	37	2	2	3	0	3	3	1	3	0	1	15	3	3.58824	2	3.6	3	2.41176	3.66667
48	4	4	2	4	4	2	1	1	3	3	3	3	4	3	3	3	2	3	2	3	1	1	1	1	1	0	2	2	2	2	27	9	3	3	0	3	3	0	0	0	4	12	2	3.05882	2.57143	2.8	3.2	2.94118	2
51	4	2	3	5	3	3	4	3	3	5	3	4	4	5	3	2	3	3	3	3	1	1	2	2	1	1	3	2	2	2	37	8	0	1	1	2	2	0	0	0	3	6	1	2.47059	3.28571	2.8	4.2	3.52941	2.33333
54	4	2	3	3	3	3	4	2	2	4	5	3	4	4	4	2	4	4	3	3	1	1	1	1	1	1	4	5	4	2	39	1	1	3	0	1	2	0	1	0	2	8	1	2.82353	2.85714	3.2	4	3.17647	4.33333
55	2	3	4	3	2	1	3	3	3	3	2	4	3	4	4	3	3	4	3	3	1	1	1	1	1	0	2	2	2	2	31	8	1	3	0	2	3	0	1	0	3	10	1	3.17647	2.71429	3.4	3.2	2.82353	2
57	4	3	2	2	2	2	3	2	4	3	3	3	4	4	4	3	4	3	3	3	1	1	1	1	2	1	4	3	3	1	41	9	0	1	0	0	2	0	0	0	2	3	0	3.23529	2.28571	3.2	3.4	2.76471	3.33333
60	2	3	2	3	2	3	2	2	3	4	3	5	3	4	4	4	5	4	3	3	1	1	1	1	1	0	3	2	3	2	44	10	1	3	1	3	3	0	0	1	3	12	2	3.17647	2.42857	3.6	3.8	2.82353	2.66667
61	4	2	2	3	3	2	1	2	3	4	2	3	3	4	4	2	4	2	2	3	1	1	1	1	1	0	1	2	2	2	58	8	2	2	1	1	2	0	1	0	4	9	1	3.17647	2.14286	2.6	3.2	2.82353	1.66667
62	3	3	3	2	2	2	3	2	3	3	3	3	2	3	4	2	4	3	4	3	-9999	-9999	-9999	-9999	-9999	-9999	-9999	-9999	-9999	-9999	-9999	-9999	-9999	-9999	-9999	-9999	-9999	-9999	-9999	-9999	-9999	-9999	-9999	3.35294	2.42857	3.2	2.8	2.64706	-9999
68	4	3	3	3	3	3	2	2	3	5	4	4	4	4	4	2	4	3	3	3	1	1	1	1	1	1	1	1	1	2	57	2	0	2	0	0	1	0	0	0	4	3	0	2.76471	2.71429	3	4.2	3.23529	1
74	4	2	3	3	3	3	2	3	3	4	4	3	3	4	3	3	3	2	3	3	1	1	1	1	1	0	-9999	-9999	-9999	-9999	-9999	-9999	-9999	-9999	-9999	-9999	-9999	-9999	-9999	-9999	-9999	-9999	-9999	2.88235	2.71429	2.8	3.6	3.11765	-9999
75	3	2	1	1	1	1	1	1	4	3	3	3	3	3	4	4	4	4	4	3	1	1	1	1	1	1	1	1	1	1	46	2	1	3	1	0	3	0	3	0	4	11	2	4	1.14286	3.8	3	2	1
76	4	3	3	3	2	2	2	2	2	5	4	4	4	5	3	1	4	3	2	3	1	1	1	1	2	0	5	5	4	2	31	7	0	0	0	1	2	0	0	0	4	3	0	2.64706	2.42857	2.4	4.4	3.35294	4.66667
88	3	3	3	4	2	3	2	4	3	4	4	4	4	4	3	3	3	2	3	3	1	1	1	1	1	1	1	1	1	2	38	11	1	3	1	1	2	0	1	0	3	9	1	2.64706	3	2.8	4	3.35294	1
95	4	3	3	3	2	3	2	3	2	5	4	5	4	5	3	3	3	2	2	3	1	1	2	1	1	0	1	1	1	1	40	8	2	2	2	2	2	0	2	2	3	14	3	2.52941	2.71429	2.6	4.6	3.47059	1
96	3	1	2	2	2	2	3	3	3	3	4	4	3	4	4	4	4	4	3	3	1	1	1	1	1	0	5	2	4	2	56	2	1	3	0	0	1	0	0	0	2	5	0	3.35294	2.14286	3.6	3.6	2.64706	3.66667
98	3	1	1	2	2	3	2	2	3	2	3	4	3	4	4	3	4	4	3	3	1	1	1	1	1	0	1	3	2	2	29	2	0	2	0	3	3	0	0	0	2	8	1	3.52941	1.85714	3.4	3.2	2.47059	2
100	2	1	2	1	2	1	1	2	4	3	3	2	2	3	4	3	2	3	4	3	1	1	1	1	1	0	4	5	5	2	27	8	1	2	0	1	3	0	0	0	2	7	1	3.88235	1.42857	3.4	2.6	2.11765	4.66667
105	4	2	3	4	3	4	1	3	3	4	4	2	4	5	3	2	4	3	2	3	1	1	1	1	1	0	2	3	3	-9999	-9999	-9999	-9999	-9999	-9999	-9999	-9999	-9999	-9999	-9999	-9999	-9999	-9999	2.70588	2.85714	2.6	3.8	3.29412	2.66667
109	3	1	2	3	2	2	1	3	5	3	3	1	2	4	3	4	4	4	3	3	1	1	1	1	1	0	4	4	3	-9999	-9999	-9999	-9999	-9999	-9999	-9999	-9999	-9999	-9999	-9999	-9999	-9999	-9999	3.64706	2	3.4	2.6	2.35294	3.66667
114	3	3	3	4	2	3	1	3	2	2	2	1	2	3	4	4	2	4	4	3	1	1	1	2	1	0	4	4	4	1	28	10	1	2	1	3	3	0	0	0	4	10	1	3.64706	2.71429	3.8	2	2.35294	4
117	4	3	3	4	3	1	1	1	3	5	4	4	5	5	4	3	5	4	5	3	1	1	1	1	1	0	2	2	2	2	58	2	3	3	0	1	3	0	0	1	2	11	2	3.05882	2.28571	3.8	4.6	2.94118	2
118	4	1	1	1	3	2	2	4	3	3	4	4	3	3	4	2	4	2	3	3	1	1	1	1	1	0	2	2	2	2	53	5	0	2	2	0	1	0	0	0	2	5	0	3.23529	2	2.8	3.4	2.76471	2
121	3	2	2	2	2	2	5	4	4	4	4	5	5	5	3	4	4	2	2	3	1	1	1	1	1	1	1	2	2	2	32	12	1	1	0	3	3	0	0	0	3	8	1	2.58824	2.71429	2.8	4.6	3.41176	1.66667
129	4	2	3	2	3	3	3	3	3	5	4	5	4	4	4	3	5	3	3	3	1	1	2	1	1	0	1	1	2	2	40	8	0	1	2	1	3	0	1	0	4	8	1	2.76471	2.71429	3.2	4.4	3.23529	1.33333
133	4	3	2	2	2	3	3	3	2	4	4	4	2	3	3	2	4	3	3	3	1	1	1	1	1	1	2	2	2	2	40	3	1	1	0	1	2	1	1	1	3	8	1	3	2.57143	2.8	3.4	3	2
141	4	1	4	2	2	3	5	3	2	4	3	4	3	5	4	3	4	3	3	3	1	1	2	2	1	1	4	3	3	1	33	4	0	0	0	0	0	0	0	0	2	0	0	2.88235	2.85714	3.2	3.8	3.11765	3.33333
142	4	3	3	4	3	3	3	2	3	4	4	4	3	3	2	2	4	3	3	3	1	1	1	1	1	1	1	1	1	2	31	4	-9999	-9999	-9999	-9999	-9999	-9999	-9999	-9999	-9999	-9999	-9999	2.70588	3	2.6	3.6	3.29412	1
146	4	4	3	4	2	3	3	2	4	2	5	3	3	3	4	3	3	3	3	3	1	1	2	1	1	0	-9999	-9999	-9999	-9999	-9999	-9999	-9999	-9999	-9999	-9999	-9999	-9999	-9999	-9999	-9999	-9999	-9999	3	3	3.2	3.2	3	-9999
156	2	2	2	3	2	2	1	3	2	2	2	3	3	3	4	4	2	3	2	3	1	1	2	1	1	0	1	1	1	2	51	12	2	2	0	0	2	0	2	0	1	8	1	3.52941	2.14286	3.2	2.6	2.47059	1
166	4	4	2	2	2	5	5	2	2	5	5	5	5	5	5	4	5	2	2	3	1	1	2	2	1	0	1	1	1	2	35	1	2	3	0	0	2	0	0	0	4	7	1	2.41176	3.14286	3.2	5	3.58824	1
167	3	3	3	3	3	2	2	2	3	4	3	3	4	4	4	3	4	3	3	3	1	1	1	1	1	0	3	3	3	2	31	8	1	1	0	0	1	0	0	0	4	3	0	3.05882	2.57143	3.2	3.6	2.94118	3
168	4	3	4	3	3	4	2	1	3	3	4	3	3	4	4	4	4	4	4	3	-9999	-9999	-9999	-9999	-9999	-9999	-9999	-9999	-9999	-9999	-9999	-9999	-9999	-9999	-9999	-9999	-9999	-9999	-9999	-9999	-9999	-9999	-9999	3.17647	2.85714	3.8	3.4	2.82353	-9999
169	3	2	3	3	1	1	1	1	3	3	3	3	3	4	4	4	3	4	3	3	1	1	1	1	1	0	4	1	2	2	63	2	-9999	-9999	-9999	-9999	-9999	-9999	-9999	-9999	-9999	-9999	-9999	3.64706	1.71429	3.6	3.2	2.35294	2.33333
174	3	4	5	4	3	2	2	3	2	4	3	3	4	4	3	2	4	3	2	3	1	1	1	1	1	0	2	3	2	2	28	10	1	2	0	3	3	0	1	2	3	12	2	2.58824	3.28571	2.6	3.6	3.41176	2.33333
178	4	3	2	2	2	3	2	2	2	4	4	2	4	4	4	3	4	3	3	3	1	1	1	1	1	0	3	2	2	1	65	2	0	3	1	2	3	0	0	0	3	9	1	3.17647	2.28571	3.2	3.6	2.82353	2.33333
184	3	2	3	3	2	2	3	2	3	3	4	3	4	5	4	3	5	3	3	3	1	1	2	2	1	0	3	1	2	2	55	8	0	0	0	0	2	1	0	0	3	3	0	3.05882	2.42857	3.2	3.8	2.94118	2
185	2	1	2	2	2	1	1	1	4	2	5	2	4	4	5	2	2	3	4	3	1	1	2	2	1	0	3	3	3	2	52	8	0	0	0	0	1	0	0	0	3	1	0	3.64706	1.42857	3.4	3.4	2.35294	3
187	3	4	3	3	3	4	2	3	3	2	2	3	3	3	4	4	5	3	4	3	1	1	1	1	1	0	4	4	4	2	47	9	0	3	1	1	3	0	0	0	3	8	1	3.23529	3.14286	3.6	2.6	2.76471	4
189	3	1	2	3	2	1	1	2	5	4	4	2	3	4	3	4	4	4	3	3	1	1	1	1	1	0	4	4	3	1	63	9	2	2	1	0	2	0	0	0	4	7	1	3.52941	1.71429	3.4	3.4	2.47059	3.66667
195	4	3	3	4	3	2	3	3	3	4	5	4	5	5	3	4	4	3	3	3	1	1	1	1	1	0	2	2	2	2	36	2	0	1	0	0	1	0	0	0	2	2	0	2.58824	3	3.2	4.6	3.41176	2
197	4	3	3	3	2	5	3	2	2	2	5	5	5	5	4	2	4	3	3	3	1	1	2	1	1	0	4	3	4	1	37	2	0	1	0	0	2	0	0	0	1	3	0	2.58824	3	3	4.4	3.41176	3.66667
202	4	3	2	2	2	2	1	1	3	4	3	2	3	4	4	3	3	3	3	3	1	1	1	1	1	1	2	4	2	1	34	12	2	2	0	1	3	0	1	0	2	9	1	3.47059	1.85714	3.2	3.2	2.52941	2.66667
203	4	1	3	4	2	2	3	3	3	5	4	4	3	4	4	3	4	4	2	3	1	1	1	1	1	0	3	4	3	2	31	7	0	3	0	1	3	0	0	0	3	7	1	2.94118	2.57143	3.2	4	3.05882	3.33333
208	3	2	2	2	1	1	1	1	3	3	1	1	3	3	4	3	3	3	3	3	-9999	-9999	-9999	-9999	-9999	-9999	-9999	-9999	-9999	-9999	-9999	-9999	-9999	-9999	-9999	-9999	-9999	-9999	-9999	-9999	-9999	-9999	-9999	3.94118	1.42857	3.2	2.2	2.05882	-9999
209	3	3	3	4	2	2	2	3	3	3	3	4	4	5	2	2	2	4	3	3	1	1	1	1	1	0	1	1	1	2	33	8	0	1	0	0	1	0	0	0	3	2	0	2.82353	2.71429	2.8	3.8	3.17647	1
223	4	4	4	4	2	3	1	4	2	4	4	3	3	4	2	2	4	3	3	3	1	1	1	1	1	0	1	1	1	-9999	-9999	-9999	-9999	-9999	-9999	-9999	-9999	-9999	-9999	-9999	-9999	-9999	-9999	2.64706	3.14286	2.6	3.6	3.35294	1
229	2	3	3	3	3	3	2	3	2	2	2	3	3	3	4	3	2	4	3	3	1	1	2	1	1	0	2	2	2	2	60	4	0	0	0	0	0	0	0	0	4	0	0	3.29412	2.85714	3.4	2.6	2.70588	2
232	1	3	2	3	3	1	2	3	3	2	2	3	3	3	4	3	2	3	3	3	1	1	1	1	1	0	-9999	-9999	-9999	-9999	-9999	-9999	-9999	-9999	-9999	-9999	-9999	-9999	-9999	-9999	-9999	-9999	-9999	3.41176	2.42857	3.2	2.6	2.58824	-9999
236	3	3	3	3	3	4	4	4	3	4	4	4	4	4	3	3	5	3	3	3	1	1	1	1	1	0	-9999	-9999	-9999	-9999	-9999	-9999	-9999	-9999	-9999	-9999	-9999	-9999	-9999	-9999	-9999	-9999	-9999	2.52941	3.42857	3	4	3.47059	-9999
243	3	2	2	1	3	4	3	3	4	4	4	5	4	4	3	2	3	3	3	3	1	1	1	1	1	0	4	4	4	2	29	2	0	2	0	1	1	0	0	0	2	4	0	2.76471	2.57143	2.8	4.2	3.23529	4
244	4	3	3	3	3	3	2	3	3	4	3	4	4	4	3	3	4	3	2	3	1	1	1	1	1	0	3	3	2	2	44	2	1	2	1	2	2	0	0	0	2	8	1	2.76471	2.85714	2.8	3.8	3.23529	2.66667
250	4	3	3	4	3	3	2	3	3	3	2	3	4	4	3	3	4	3	3	3	1	1	2	1	1	0	2	2	2	-9999	-9999	-9999	-9999	-9999	-9999	-9999	-9999	-9999	-9999	-9999	-9999	-9999	-9999	2.94118	3	3	3.2	3.05882	2
251	4	2	3	3	2	2	1	2	3	4	2	3	2	4	4	4	3	4	4	3	1	1	1	1	2	0	2	3	3	2	40	8	0	0	0	1	2	0	0	0	3	3	0	3.58824	2.14286	3.8	3	2.41176	2.66667
252	3	2	4	2	3	4	3	3	2	2	3	5	5	3	4	2	4	4	3	3	1	1	2	1	1	1	1	2	1	1	26	1	1	0	0	0	1	0	1	0	4	3	0	2.88235	3	3.2	3.6	3.11765	1.33333
262	2	2	3	4	2	1	5	1	3	5	5	1	1	3	4	4	2	5	5	3	1	1	1	1	1	0	1	1	1	2	35	8	0	0	0	0	0	0	0	0	1	0	0	3.52941	2.57143	4.2	3	2.47059	1
265	3	3	3	1	1	2	1	3	3	3	2	2	4	4	3	3	4	5	4	3	1	1	1	1	1	0	4	4	4	2	39	8	0	2	0	0	3	0	0	0	4	5	0	3.58824	2	3.6	3	2.41176	4
266	3	2	2	2	2	2	2	2	2	2	1	1	2	2	2	4	3	4	4	3	1	1	1	1	1	0	4	3	4	2	52	8	0	2	2	3	3	0	1	1	2	12	2	3.94118	2	3.4	1.6	2.05882	3.66667
268	3	2	2	3	2	3	2	3	2	4	4	4	4	4	3	2	4	3	3	3	1	1	1	1	1	1	4	4	3	2	35	2	2	2	0	2	3	0	0	0	3	9	1	2.88235	2.42857	2.8	4	3.11765	3.66667
275	4	4	4	4	3	4	5	3	3	5	5	5	4	5	3	2	4	2	3	3	1	1	1	1	1	0	1	1	2	1	39	2	2	3	1	2	3	0	1	0	2	12	2	2	3.85714	2.6	4.8	4	1.33333
281	4	3	3	3	2	3	2	3	3	3	3	3	3	3	4	3	3	3	3	3	1	1	2	1	1	0	2	2	2	1	60	4	0	2	0	2	2	0	0	0	4	6	1	3.17647	2.71429	3.2	3	2.82353	2
282	4	3	3	4	3	2	2	3	2	3	4	3	4	4	2	2	3	3	2	3	1	1	1	1	1	0	4	4	4	-9999	-9999	-9999	-9999	-9999	-9999	-9999	-9999	-9999	-9999	-9999	-9999	-9999	-9999	2.70588	2.85714	2.4	3.6	3.29412	4
283	4	4	4	4	3	1	4	2	4	4	3	2	4	4	2	2	2	4	2	3	1	1	1	1	1	0	4	2	3	2	46	3	0	3	2	3	3	0	0	0	4	11	2	2.70588	3.14286	2.6	3.4	3.29412	3
284	3	2	2	2	2	2	2	2	3	4	4	3	4	4	4	2	3	3	3	3	1	1	1	1	1	0	2	2	2	2	33	2	-9999	-9999	-9999	-9999	-9999	-9999	-9999	-9999	-9999	-9999	-9999	3.17647	2	3	3.8	2.82353	2
288	4	2	3	2	2	1	3	1	3	3	2	2	4	5	4	2	3	4	3	3	1	1	1	1	1	0	1	1	1	2	66	8	2	3	0	0	1	0	1	0	1	7	1	3.41176	2	3.2	3.2	2.58824	1
289	4	3	2	3	3	3	4	2	2	5	5	5	5	5	4	2	5	4	3	3	1	1	2	2	1	1	5	5	5	2	35	8	3	3	1	3	3	1	1	2	2	17	4	2.52941	2.85714	3.2	5	3.47059	5
292	4	1	2	1	3	3	1	4	3	2	3	4	5	5	3	2	2	2	2	3	1	1	1	1	1	0	3	1	3	2	35	8	1	3	0	2	2	0	0	0	2	8	1	2.94118	2.14286	2.4	3.8	3.05882	2.33333
294	4	3	3	4	3	3	3	2	3	4	4	5	5	5	3	3	5	3	3	3	1	1	1	2	1	0	1	1	1	1	65	3	3	3	3	1	3	0	3	1	3	17	4	2.52941	3	3	4.6	3.47059	1
297	4	3	3	3	3	3	3	3	3	3	3	3	3	3	3	3	3	3	3	3	1	1	2	2	2	1	2	2	2	2	53	1	2	2	0	1	3	0	0	0	3	8	1	3	3	3	3	3	2
298	3	2	3	3	2	2	4	3	3	4	3	4	4	5	4	3	5	3	3	3	1	1	2	1	1	1	3	2	1	2	38	2	2	2	1	3	3	0	1	0	4	12	2	2.88235	2.71429	3.2	4	3.11765	2
299	4	3	4	3	3	3	3	3	3	3	3	3	3	4	4	4	4	3	2	3	1	1	1	2	1	0	-9999	-9999	-9999	-9999	-9999	-9999	-9999	-9999	-9999	-9999	-9999	-9999	-9999	-9999	-9999	-9999	-9999	2.94118	3.14286	3.2	3.2	3.05882	-9999
300	3	2	4	3	2	2	3	3	3	2	2	4	4	4	3	3	4	4	3	3	1	1	1	1	1	1	-9999	-9999	-9999	-9999	-9999	-9999	-9999	-9999	-9999	-9999	-9999	-9999	-9999	-9999	-9999	-9999	-9999	3.11765	2.71429	3.2	3.2	2.88235	-9999
303	3	2	3	2	2	2	2	2	2	3	2	2	3	4	4	3	4	4	4	3	1	1	1	1	1	1	4	4	3	2	33	8	1	1	0	1	3	0	1	1	3	8	1	3.58824	2.14286	3.6	2.8	2.41176	3.66667
309	3	2	3	3	2	3	2	2	2	4	4	4	4	5	3	2	3	2	2	3	1	1	1	1	1	0	1	1	2	1	53	7	2	1	0	1	1	0	1	0	4	6	1	2.70588	2.42857	2.4	4.2	3.29412	1.33333
313	4	2	4	3	3	2	2	4	3	4	4	4	3	4	3	3	2	4	3	3	1	1	1	1	1	0	3	5	4	2	31	8	0	3	0	1	3	0	0	0	4	7	1	2.88235	2.85714	3.2	3.8	3.11765	4
316	3	3	3	3	2	4	1	1	4	1	2	2	3	3	4	4	2	3	3	3	1	1	2	1	1	0	2	1	3	2	34	8	1	3	0	2	3	0	1	0	3	10	1	3.58824	2.42857	3.4	2.2	2.41176	2
322	4	4	5	3	3	5	4	5	1	4	5	5	5	5	2	1	5	2	2	3	1	1	1	2	1	1	4	4	4	2	40	8	0	0	0	0	0	0	0	0	2	0	0	1.70588	4.14286	2	4.8	4.29412	4
324	4	3	2	3	2	3	3	3	2	3	4	2	4	5	4	4	5	2	3	3	1	1	1	1	1	0	3	2	2	2	57	1	1	3	0	1	3	0	0	0	1	8	1	3	2.71429	3.2	3.6	3	2.33333
332	2	1	1	2	3	2	3	3	3	2	2	2	1	2	4	4	4	4	4	3	1	1	1	1	1	0	4	3	4	1	32	8	0	0	1	1	3	0	1	0	3	6	1	3.94118	2.14286	3.8	1.8	2.05882	3.66667
342	3	3	2	2	2	3	3	2	3	2	2	3	2	2	4	3	4	4	4	3	1	1	2	2	1	0	3	2	2	2	53	2	1	3	1	1	1	1	1	1	4	10	1	3.64706	2.42857	3.6	2.2	2.35294	2.33333
351	4	2	3	2	2	2	3	2	3	4	3	3	3	4	4	2	4	3	3	3	1	1	1	1	1	0	4	3	3	2	51	2	1	2	1	2	2	0	0	1	4	9	1	3.17647	2.28571	3	3.4	2.82353	3.33333
352	3	2	2	3	2	3	2	3	3	3	2	3	3	3	4	4	3	3	4	3	1	1	1	1	1	0	2	2	2	2	51	2	0	1	0	0	0	0	0	0	3	1	0	3.47059	2.42857	3.6	2.8	2.52941	2
359	4	2	2	4	2	2	2	2	3	3	2	2	3	4	4	4	5	4	3	3	1	1	1	1	1	1	4	4	4	2	32	9	0	3	1	1	3	0	0	0	4	8	1	3.52941	2.28571	3.6	2.8	2.47059	4
361	4	2	3	3	2	2	1	1	2	4	4	2	4	4	4	3	4	3	2	3	1	1	2	1	1	0	2	1	2	2	27	12	0	1	0	0	3	0	0	0	4	4	0	3.23529	2	3	3.6	2.76471	1.66667
362	4	2	3	2	2	3	3	2	3	4	5	3	4	5	4	2	5	3	3	3	1	1	1	1	1	0	3	2	4	2	31	7	0	2	0	1	2	0	0	0	3	5	0	2.88235	2.42857	3	4.2	3.11765	3
367	2	2	2	2	2	3	3	3	4	2	3	3	3	3	5	4	2	4	4	3	1	1	1	1	1	0	2	3	2	2	40	1	1	0	1	2	2	0	1	0	2	7	1	3.58824	2.42857	4	2.8	2.41176	2.33333
369	3	1	1	1	2	2	1	4	4	2	2	2	1	2	4	4	4	4	4	3	1	1	1	1	1	0	1	1	2	2	33	8	2	2	1	2	3	0	0	0	2	10	1	4.11765	1.71429	3.8	1.8	1.88235	1.33333
376	4	2	2	3	2	3	2	3	3	4	3	3	2	4	4	2	4	3	3	3	1	1	1	1	1	0	4	3	3	2	50	8	1	2	0	1	1	0	0	0	2	5	0	3.17647	2.42857	3	3.2	2.82353	3.33333
379	3	3	3	3	3	2	3	3	4	4	4	3	3	3	3	3	4	3	3	3	1	1	1	1	1	0	3	3	5	2	35	2	0	1	1	0	1	0	0	0	2	3	0	2.94118	2.85714	3	3.4	3.05882	3.66667
381	3	2	2	3	2	2	1	1	4	2	2	1	1	3	4	4	1	4	3	3	1	1	1	1	1	0	4	4	4	2	44	8	0	1	0	1	2	0	0	0	4	4	0	4	1.85714	3.6	1.8	2	4
383	2	3	3	2	3	3	4	3	3	4	4	4	4	4	4	4	4	4	3	3	1	1	1	1	1	1	1	1	1	1	54	2	2	3	1	0	2	0	2	1	4	11	2	2.88235	3	3.6	4	3.11765	1
385	4	2	2	2	1	1	1	1	4	5	5	5	5	5	4	3	4	3	2	3	1	1	2	2	1	0	2	2	1	2	37	8	0	1	0	0	3	0	0	0	4	4	0	3.05882	1.42857	3	5	2.94118	1.66667
386	3	1	1	1	1	2	2	3	3	1	2	3	2	3	4	3	3	5	4	3	1	1	1	1	1	0	3	3	3	1	35	12	0	2	0	1	3	0	0	0	3	6	1	4.05882	1.57143	3.8	2.2	1.94118	3
390	3	3	2	2	2	1	1	1	2	3	3	3	3	2	4	2	2	4	3	3	1	1	1	1	1	0	-9999	-9999	-9999	-9999	-9999	-9999	-9999	-9999	-9999	-9999	-9999	-9999	-9999	-9999	-9999	-9999	-9999	3.64706	1.71429	3.2	2.8	2.35294	-9999
391	4	3	4	4	3	5	3	3	2	5	5	4	4	4	3	2	3	3	3	3	1	1	1	1	1	1	2	2	2	2	32	5	3	2	3	3	3	1	3	0	3	18	4	2.29412	3.57143	2.8	4.4	3.70588	2
395	4	3	3	3	2	3	2	4	3	3	5	5	5	5	3	3	3	3	3	3	1	1	1	1	1	0	3	3	3	-9999	-9999	-9999	-9999	-9999	-9999	-9999	-9999	-9999	-9999	-9999	-9999	-9999	-9999	2.58824	2.85714	3	4.6	3.41176	3
400	3	1	2	2	3	2	3	3	3	3	4	4	4	4	4	3	4	4	4	3	1	1	2	1	1	1	2	2	3	2	36	2	0	1	1	1	2	0	3	0	4	8	1	3.23529	2.28571	3.6	3.8	2.76471	2.33333
403	4	4	4	3	3	3	3	3	3	4	4	3	4	4	3	3	4	3	4	3	1	1	1	2	1	0	2	3	2	2	58	7	1	3	1	1	2	1	0	1	3	10	1	2.70588	3.28571	3.2	3.8	3.29412	2.33333
404	4	3	3	4	5	5	5	3	3	5	5	5	5	5	4	5	5	3	3	3	1	1	1	1	1	0	4	3	2	2	34	1	3	3	1	1	3	3	0	0	2	14	3	2.17647	4	3.6	5	3.82353	3
419	2	1	1	1	2	2	2	1	2	1	4	4	5	5	5	1	3	4	4	3	1	1	1	1	1	0	5	3	4	2	28	2	0	2	0	0	3	0	0	0	3	5	0	3.52941	1.42857	3.4	3.8	2.47059	4
420	3	3	3	3	2	4	2	2	4	3	3	3	2	4	4	3	4	4	4	3	1	1	1	1	1	0	3	2	3	2	31	8	-9999	-9999	-9999	-9999	-9999	-9999	-9999	-9999	-9999	-9999	-9999	3.29412	2.71429	3.6	3	2.70588	2.66667
433	4	3	4	2	2	3	1	3	3	4	3	3	3	4	3	2	4	3	3	3	1	1	2	1	1	0	4	2	2	2	55	4	3	1	0	0	3	0	2	1	4	10	1	3	2.57143	2.8	3.4	3	2.66667
434	3	1	2	2	2	2	2	3	2	4	4	3	3	3	4	3	3	2	2	3	1	1	2	1	1	0	3	4	3	1	43	12	0	2	0	0	1	0	0	0	3	3	0	3.23529	2	2.8	3.4	2.76471	3.33333
436	2	2	2	2	2	3	2	2	2	3	4	3	2	4	4	3	2	3	2	3	1	1	1	1	1	0	2	1	2	2	52	8	2	1	0	2	2	0	0	0	3	7	1	3.29412	2.14286	3	3.2	2.70588	1.66667
438	4	3	5	4	4	3	3	3	2	4	5	3	5	5	2	1	4	2	1	3	1	1	1	1	1	1	2	2	2	-9999	-9999	-9999	-9999	-9999	-9999	-9999	-9999	-9999	-9999	-9999	-9999	-9999	-9999	2	3.57143	1.8	4.4	4	2
441	4	2	3	2	1	1	3	1	2	3	3	4	2	4	4	3	3	4	3	3	1	1	1	1	1	1	2	2	2	2	43	10	1	0	0	1	3	0	0	0	3	5	0	3.52941	1.85714	3.4	3.2	2.47059	2
447	4	3	3	3	1	1	3	1	3	3	2	5	3	5	4	3	5	4	5	3	1	1	1	1	1	0	3	1	1	2	49	8	3	3	0	0	1	0	1	1	4	9	1	3.41176	2.14286	3.8	3.6	2.58824	1.66667
450	4	3	4	3	2	2	2	3	2	4	2	4	4	5	3	2	2	2	2	3	1	1	1	1	1	0	3	1	1	-9999	-9999	-9999	-9999	-9999	-9999	-9999	-9999	-9999	-9999	-9999	-9999	-9999	-9999	2.70588	2.71429	2.4	3.8	3.29412	1.66667
454	2	3	4	2	3	4	4	4	4	3	3	2	3	4	3	3	4	2	3	3	1	1	1	2	1	1	4	3	3	1	27	4	0	1	0	1	1	0	0	0	3	3	0	2.76471	3.42857	2.8	3	3.23529	3.33333
455	4	1	3	3	1	1	1	1	4	4	2	3	2	4	4	2	4	4	4	3	1	1	1	1	1	0	2	2	2	2	36	2	0	2	0	0	2	0	0	0	1	4	0	3.70588	1.57143	3.4	3	2.29412	2
459	5	3	3	3	3	3	4	2	2	4	4	4	2	5	4	3	4	3	3	3	1	1	2	1	1	0	-9999	-9999	-9999	-9999	-9999	-9999	-9999	-9999	-9999	-9999	-9999	-9999	-9999	-9999	-9999	-9999	-9999	2.82353	3	3.2	3.8	3.17647	-9999
461	3	2	3	2	2	2	4	2	3	4	4	3	3	4	4	3	4	3	3	3	1	1	1	1	1	1	3	3	2	2	47	6	1	2	1	2	2	0	1	1	3	10	1	3.11765	2.42857	3.2	3.6	2.88235	2.66667
462	3	4	2	4	2	3	2	2	4	2	3	3	3	2	4	4	2	4	4	3	1	1	1	1	1	1	4	3	4	2	48	8	0	0	0	0	0	0	0	0	4	0	0	3.47059	2.71429	3.8	2.6	2.52941	3.66667
464	5	3	2	3	2	3	3	2	2	5	5	3	4	5	3	3	4	2	4	3	1	1	1	1	1	1	4	4	4	1	40	8	1	1	0	1	2	0	1	0	3	6	1	2.76471	2.57143	3	4.4	3.23529	4
465	3	2	2	3	1	1	1	4	2	5	4	3	4	5	4	2	5	3	2	3	1	1	1	1	1	1	2	4	2	2	49	2	1	0	0	0	2	0	0	0	3	3	0	3	2	2.8	4.2	3	2.66667
466	3	2	3	1	2	3	1	2	3	3	2	1	3	5	4	1	4	4	3	3	1	1	2	2	1	0	2	5	2	2	50	8	1	1	0	1	2	0	0	0	3	5	0	3.47059	2	3	2.8	2.52941	3
469	3	1	1	3	1	1	1	3	3	3	2	2	3	3	4	4	3	4	3	3	1	1	2	2	1	0	2	1	1	2	49	8	0	2	0	0	1	0	1	1	4	5	0	3.88235	1.57143	3.6	2.6	2.11765	1.33333
478	3	4	4	4	4	3	3	1	4	3	2	5	4	4	4	2	3	4	3	3	1	1	1	1	1	0	2	1	1	2	27	8	0	1	0	1	2	0	0	0	2	4	0	2.76471	3.28571	3.2	3.6	3.23529	1.33333
482	3	4	4	3	4	2	1	2	3	3	2	3	4	4	3	3	3	4	3	3	1	1	1	1	1	0	2	2	2	2	60	11	2	1	2	1	3	0	0	1	4	10	1	3.05882	2.85714	3.2	3.2	2.94118	2
485	4	1	2	3	2	2	2	1	4	1	3	4	2	3	4	3	3	5	4	3	1	1	1	2	1	1	2	2	3	1	59	8	2	3	1	1	2	1	1	1	4	12	2	3.82353	1.85714	3.8	2.6	2.17647	2.33333
486	4	3	3	3	2	3	2	3	3	4	3	3	3	4	3	2	3	4	4	3	1	1	1	1	1	1	2	1	1	2	61	11	0	3	1	0	2	0	0	0	2	6	1	3.05882	2.71429	3.2	3.4	2.94118	1.33333
490	4	3	3	3	3	2	2	1	3	5	5	4	4	5	4	4	4	4	3	3	1	1	1	1	1	0	2	4	4	2	59	3	0	1	0	1	1	0	0	0	4	3	0	2.94118	2.42857	3.6	4.6	3.05882	3.33333
502	4	3	3	4	2	3	2	3	3	3	3	3	3	4	4	2	3	3	3	3	1	1	1	1	1	0	3	3	3	2	31	8	0	2	0	0	2	0	0	0	3	4	0	3	2.85714	3	3.2	3	3
507	3	3	2	2	2	4	1	4	4	2	4	2	2	3	4	5	2	4	4	3	1	1	2	2	1	0	2	2	2	2	33	8	2	3	0	0	3	0	2	0	3	10	1	3.58824	2.57143	4	2.6	2.41176	2
513	3	3	2	2	2	1	2	1	4	3	3	1	4	4	4	4	4	5	4	3	1	1	1	1	1	0	5	5	5	2	62	8	2	3	1	1	3	0	0	0	2	10	1	3.76471	1.85714	4	3	2.23529	5
514	2	2	2	2	2	2	2	1	3	1	1	2	3	3	4	4	3	4	3	3	1	1	2	1	1	0	3	3	3	1	55	8	2	2	0	1	2	0	0	0	4	7	1	3.94118	1.85714	3.6	2	2.05882	3
515	4	3	3	4	3	3	2	3	2	4	3	3	4	4	3	2	3	2	2	3	1	2	1	1	1	0	-9999	-9999	-9999	-9999	-9999	-9999	-9999	-9999	-9999	-9999	-9999	-9999	-9999	-9999	-9999	-9999	-9999	2.64706	3	2.4	3.6	3.35294	-9999
521	4	3	3	4	3	4	2	3	2	4	4	5	5	5	3	2	5	2	2	3	1	1	1	1	1	0	3	3	3	2	30	7	1	1	1	1	1	0	0	1	4	6	1	2.29412	3.14286	2.4	4.6	3.70588	3
524	4	3	3	3	2	3	3	2	3	4	4	4	4	4	4	3	4	3	2	3	1	1	1	2	1	1	2	2	2	2	28	8	-9999	-9999	-9999	-9999	-9999	-9999	-9999	-9999	-9999	-9999	-9999	2.82353	2.71429	3	4	3.17647	2
528	3	2	2	3	2	3	2	3	3	3	3	5	4	4	4	4	4	2	4	3	1	1	1	1	1	0	3	4	4	1	33	1	1	0	0	0	2	0	0	0	2	3	0	3.11765	2.42857	3.4	3.8	2.88235	3.66667
533	2	2	2	2	4	2	1	2	4	1	1	1	1	2	4	4	2	4	4	3	1	1	1	1	1	0	2	1	2	2	54	11	0	1	0	0	2	0	0	0	2	3	0	4.11765	2.14286	3.8	1.2	1.88235	1.66667
538	4	4	3	3	3	2	2	3	5	4	3	2	4	4	4	2	4	3	4	3	1	1	1	1	1	0	1	1	1	1	55	2	1	2	0	0	2	0	1	1	3	7	1	3	2.85714	3.2	3.4	3	1
541	4	3	3	4	2	3	3	3	3	5	4	3	4	5	3	2	4	4	2	3	1	1	2	2	2	0	3	4	3	2	46	8	3	3	1	2	3	0	0	0	4	12	2	2.58824	3	2.8	4.2	3.41176	3.33333
552	4	2	2	3	2	2	2	4	3	4	3	4	3	3	4	2	5	3	3	3	1	1	1	1	1	0	1	1	1	2	27	8	2	2	2	3	3	0	3	3	3	18	4	3.11765	2.42857	3	3.4	2.88235	1
554	4	3	5	2	2	4	3	3	3	5	5	5	5	5	3	2	4	2	2	3	1	1	1	2	1	1	2	1	1	2	30	4	0	0	0	0	2	0	0	0	4	2	0	2.17647	3.14286	2.4	5	3.82353	1.33333
556	4	4	3	4	1	1	1	2	4	3	2	3	4	4	3	3	4	3	3	3	1	1	1	1	1	1	2	1	1	2	43	2	0	1	0	2	2	0	0	0	2	5	0	3.23529	2.28571	3	3.2	2.76471	1.33333
558	4	3	3	3	3	3	2	2	3	4	4	3	4	5	4	2	4	3	3	3	1	1	1	1	1	0	3	3	3	2	53	3	1	2	0	0	3	0	0	0	4	6	1	2.82353	2.71429	3	4	3.17647	3
559	5	2	3	2	2	2	3	2	4	4	3	1	4	4	4	2	5	3	2	3	1	1	1	1	1	1	4	4	4	2	31	9	2	1	0	0	2	0	0	0	2	5	0	3.17647	2.28571	2.8	3.2	2.82353	4
564	4	3	2	4	2	4	3	2	4	5	4	5	4	5	5	4	5	4	4	3	1	1	2	1	1	0	1	1	1	2	49	2	1	3	0	3	0	0	1	0	4	8	1	2.88235	2.85714	4	4.6	3.11765	1
571	4	3	3	4	3	3	3	2	3	3	3	3	4	4	4	2	4	4	4	3	1	1	1	1	1	0	2	1	2	2	60	7	3	3	0	1	3	0	0	0	3	10	1	3	3	3.4	3.4	3	1.66667
575	3	3	3	3	3	3	3	3	3	3	3	3	3	3	3	3	3	3	3	3	1	1	1	1	1	0	2	2	3	2	65	2	2	2	1	2	1	0	1	1	3	10	1	3	3	3	3	3	2.33333
581	4	4	2	3	3	2	1	4	3	4	4	4	5	5	3	3	4	2	2	3	1	1	1	1	1	0	2	3	3	1	59	9	0	1	0	0	1	0	0	0	4	2	0	2.58824	2.71429	2.6	4.4	3.41176	2.66667
586	4	4	4	3	3	3	2	1	4	4	4	3	4	5	3	1	4	2	3	3	1	1	2	1	1	0	4	4	3	2	30	4	2	3	0	2	3	0	2	0	4	12	2	2.58824	2.85714	2.4	4	3.41176	3.66667
588	4	3	3	3	2	1	3	1	2	5	5	5	5	5	2	2	5	3	3	3	1	1	1	1	1	1	4	4	3	2	51	2	3	3	0	2	3	0	0	0	1	11	2	2.58824	2.28571	2.6	5	3.41176	3.66667
593	4	3	3	2	3	1	2	2	4	4	3	5	4	5	5	4	5	4	4	3	1	1	2	2	1	1	3	2	2	2	45	8	2	3	1	3	3	0	0	1	2	13	3	3.23529	2.28571	4	4.2	2.76471	2.33333
597	3	3	2	3	2	2	3	3	4	4	4	3	3	3	4	4	4	4	4	3	1	1	1	1	1	0	4	3	2	2	40	4	0	3	0	0	0	0	0	0	3	3	0	3.29412	2.57143	3.8	3.4	2.70588	3
598	3	3	2	3	1	3	1	1	3	3	1	3	3	3	5	4	3	4	4	3	1	1	2	1	1	0	1	2	2	2	52	12	2	3	1	1	3	0	1	0	4	11	2	3.82353	2	4	2.6	2.17647	1.66667
600	3	2	3	2	2	2	1	2	4	2	2	3	3	3	3	3	3	3	3	3	1	1	1	1	1	1	4	4	4	2	32	3	0	1	0	1	1	0	0	0	2	3	0	3.52941	2	3	2.6	2.47059	4
602	4	3	3	3	3	3	3	3	3	5	4	4	5	5	3	2	4	3	2	3	1	1	2	2	2	1	3	1	2	1	44	8	1	1	0	1	1	0	0	0	3	4	0	2.41176	3	2.6	4.6	3.58824	2
611	4	3	3	3	3	2	2	4	2	4	3	4	3	4	3	2	4	3	3	3	1	1	1	1	1	0	3	2	2	2	52	8	3	3	1	1	3	0	0	0	3	11	2	2.82353	2.85714	2.8	3.6	3.17647	2.33333
612	3	1	3	3	1	3	4	3	4	5	5	4	4	5	4	3	4	2	3	3	1	1	2	1	1	1	4	4	4	2	36	9	2	3	2	3	3	0	1	0	3	14	3	2.70588	2.57143	3	4.6	3.29412	4
614	4	2	2	2	2	2	1	3	3	4	3	3	2	4	4	3	4	3	3	3	1	1	1	1	1	1	2	2	3	2	53	12	0	0	0	0	2	0	0	0	3	2	0	3.41176	2	3.2	3.2	2.58824	2.33333
617	4	3	3	2	3	3	3	2	3	4	4	4	4	4	4	2	5	2	3	3	1	1	2	1	2	1	2	2	3	2	31	4	2	3	0	1	1	1	0	0	3	8	1	2.76471	2.71429	2.8	4	3.23529	2.33333
622	4	4	4	4	3	2	4	3	3	4	4	3	4	4	3	2	4	3	2	3	1	1	1	1	1	1	2	2	2	2	40	8	-9999	-9999	-9999	-9999	-9999	-9999	-9999	-9999	-9999	-9999	-9999	2.47059	3.42857	2.6	3.8	3.52941	2
625	3	2	1	1	3	1	3	1	3	3	3	1	1	3	3	5	2	5	4	3	1	1	1	1	1	0	4	2	4	2	66	12	2	2	0	1	3	0	0	0	4	8	1	4.05882	1.71429	4	2.2	1.94118	3.33333
635	3	1	3	3	2	2	2	2	3	4	4	4	4	4	3	3	3	3	3	3	1	1	2	1	1	0	2	1	2	1	44	8	0	2	0	1	2	0	1	0	2	6	1	3.05882	2.14286	3	4	2.94118	1.66667
636	4	4	3	3	3	3	3	2	3	5	5	4	5	5	2	2	5	2	2	3	1	1	2	1	1	1	2	3	3	2	26	8	-9999	-9999	-9999	-9999	-9999	-9999	-9999	-9999	-9999	-9999	-9999	2.23529	3	2.2	4.8	3.76471	2.66667
649	4	3	3	3	3	3	2	2	3	5	4	5	4	5	3	3	5	2	2	3	1	1	1	1	1	0	1	1	1	2	38	8	0	0	0	0	3	0	0	0	3	3	0	2.52941	2.71429	2.6	4.6	3.47059	1
651	4	3	2	2	1	2	2	1	2	5	5	5	4	5	4	4	4	4	3	3	1	1	1	1	1	1	4	4	4	2	45	2	0	0	0	1	2	0	0	0	3	3	0	3.11765	1.85714	3.6	4.8	2.88235	4
654	3	4	3	3	2	2	4	2	4	3	4	2	3	3	3	3	3	4	3	3	1	1	1	1	1	1	5	4	4	2	49	8	-9999	-9999	-9999	-9999	-9999	-9999	-9999	-9999	-9999	-9999	-9999	3.11765	2.85714	3.2	3	2.88235	4.33333
662	4	3	3	3	2	3	2	3	3	3	3	2	4	4	3	2	3	2	2	3	1	1	1	1	1	0	3	2	3	2	29	8	0	0	2	2	3	0	0	0	2	7	1	2.88235	2.71429	2.4	3.2	3.11765	2.66667
668	4	4	3	3	4	3	4	2	2	4	3	4	4	5	5	3	5	2	3	3	1	1	1	1	1	1	2	2	2	2	38	3	2	2	2	2	2	2	2	1	2	15	3	2.64706	3.28571	3.2	4	3.35294	2
671	4	2	3	3	3	1	2	4	4	4	3	3	4	5	4	3	5	3	2	3	1	1	1	1	1	0	2	1	2	2	55	9	0	3	2	1	3	0	0	0	2	9	1	2.94118	2.57143	3	3.8	3.05882	1.66667
673	3	2	3	2	2	3	1	1	3	3	4	3	3	4	4	3	4	4	3	3	1	1	2	1	1	1	3	4	3	2	45	8	0	2	0	2	2	0	0	0	2	6	1	3.41176	2	3.4	3.4	2.58824	3.33333
674	2	1	1	3	2	1	5	2	4	3	4	2	4	4	4	4	1	3	4	3	1	1	1	1	1	0	4	3	4	2	58	8	0	0	0	0	0	0	0	0	4	0	0	3.41176	2.14286	3.6	3.4	2.58824	3.66667
680	4	2	3	3	2	2	2	3	3	3	3	4	3	4	4	2	4	3	3	3	1	1	1	1	1	1	4	4	3	1	35	2	0	2	0	1	3	0	0	0	3	6	1	3.11765	2.42857	3	3.4	2.88235	3.66667
682	2	2	2	3	3	2	3	2	4	3	3	3	3	4	4	2	3	3	3	3	1	1	1	1	1	1	2	3	2	2	32	7	0	1	2	1	3	1	2	0	3	10	1	3.17647	2.42857	3	3.2	2.82353	2.33333
684	1	1	2	2	3	3	3	2	3	3	3	3	3	3	4	4	3	4	4	3	1	1	2	2	1	1	3	3	3	1	56	8	-9999	-9999	-9999	-9999	-9999	-9999	-9999	-9999	-9999	-9999	-9999	3.52941	2.28571	3.8	3	2.47059	3
686	4	3	4	4	2	2	5	3	2	4	4	5	5	5	3	2	4	3	2	3	1	1	1	2	1	1	2	2	2	2	50	8	1	3	1	2	3	0	2	1	1	13	3	2.29412	3.28571	2.6	4.6	3.70588	2
688	3	3	3	4	3	2	3	3	2	2	3	3	3	3	3	3	2	3	4	3	1	1	1	1	1	0	2	2	1	1	70	2	2	3	1	1	1	0	0	1	4	9	1	3.11765	3	3.2	2.8	2.88235	1.66667
689	3	4	3	5	3	2	2	3	3	5	4	3	4	4	4	3	3	3	3	3	1	1	1	2	1	0	4	4	4	2	46	7	1	2	0	1	3	0	0	0	4	7	1	2.70588	3.14286	3.2	4	3.29412	4
693	4	1	3	2	2	1	3	2	3	4	2	3	3	3	4	4	3	4	3	3	1	1	1	2	2	0	-9999	-9999	-9999	-9999	-9999	-9999	-9999	-9999	-9999	-9999	-9999	-9999	-9999	-9999	-9999	-9999	-9999	3.58824	2	3.6	3	2.41176	-9999
699	3	2	4	3	2	3	3	1	2	5	3	4	3	4	4	3	3	2	1	3	1	1	1	1	1	1	2	1	2	2	29	4	0	1	0	0	2	0	0	0	3	3	0	2.82353	2.57143	2.6	3.8	3.17647	1.66667
700	4	2	4	3	2	3	5	3	1	4	3	5	3	5	4	2	3	3	2	3	1	1	1	1	1	1	2	2	3	2	43	2	0	2	0	0	3	0	0	0	3	5	0	2.58824	3.14286	2.8	4	3.41176	2.33333
714	4	2	2	1	1	3	3	3	2	4	3	4	4	4	4	2	5	4	3	3	1	1	1	1	1	0	2	3	1	2	46	2	2	2	0	2	1	0	1	0	4	8	1	3.17647	2.14286	3.2	3.8	2.82353	2
715	4	3	3	4	2	2	2	2	3	2	2	4	3	4	4	3	5	4	3	3	1	1	1	1	1	1	4	4	4	2	39	6	-9999	-9999	-9999	-9999	-9999	-9999	-9999	-9999	-9999	-9999	-9999	3.29412	2.57143	3.4	3	2.70588	4
724	4	3	3	3	2	3	3	3	2	4	3	3	3	4	4	3	4	3	3	3	1	1	1	1	1	0	1	1	1	2	34	8	-9999	-9999	-9999	-9999	-9999	-9999	-9999	-9999	-9999	-9999	-9999	3	2.85714	3.2	3.4	3	1
725	4	3	4	3	3	3	3	4	2	4	4	4	3	3	4	3	4	3	3	3	1	1	1	2	1	1	2	2	2	2	30	7	-9999	-9999	-9999	-9999	-9999	-9999	-9999	-9999	-9999	-9999	-9999	2.76471	3.28571	3.2	3.6	3.23529	2
728	3	3	5	4	3	1	4	4	2	4	3	4	4	4	3	2	4	2	2	3	1	1	1	1	1	0	4	4	4	2	29	8	3	3	1	1	3	0	0	0	4	11	2	2.41176	3.42857	2.4	3.8	3.58824	4
741	3	2	2	2	2	2	2	2	4	3	4	2	4	4	5	3	5	4	3	3	1	1	1	2	1	1	2	3	2	2	57	7	0	2	1	1	1	0	0	0	3	5	0	3.47059	2	3.6	3.4	2.52941	2.33333
742	3	2	2	2	2	2	2	1	3	5	4	3	5	5	4	2	5	3	4	3	1	1	1	1	1	1	1	1	1	2	44	8	1	2	1	3	2	0	0	0	3	9	1	3.11765	1.85714	3.2	4.4	2.88235	1
746	2	2	2	1	2	1	3	2	3	2	2	2	2	3	4	3	3	4	4	3	1	1	1	1	1	0	3	4	3	2	32	2	1	2	0	0	1	0	0	0	2	4	0	3.88235	1.85714	3.6	2.2	2.11765	3.33333
752	2	1	1	1	1	2	3	3	3	2	3	3	4	2	4	4	3	4	4	3	1	1	1	1	1	0	1	1	1	2	29	2	2	3	0	2	3	0	1	0	4	11	2	3.82353	1.71429	3.8	2.8	2.17647	1
769	3	3	4	3	3	2	2	2	3	5	4	3	4	5	3	3	4	3	2	3	1	1	1	1	1	0	1	1	1	2	35	8	1	2	1	1	3	0	0	0	3	8	1	2.70588	2.71429	2.8	4.2	3.29412	1
771	3	3	2	3	3	2	1	2	3	2	2	1	2	3	4	3	2	4	4	3	1	1	1	1	1	0	4	4	4	2	52	8	2	3	2	3	2	0	1	1	3	14	3	3.76471	2.28571	3.6	2	2.23529	4
777	4	3	2	4	2	2	1	2	4	2	1	2	4	2	4	4	5	4	3	3	1	1	1	1	1	0	2	2	1	2	52	11	1	1	1	2	3	0	0	0	3	8	1	3.70588	2.28571	3.6	2.2	2.29412	1.66667
778	2	4	4	3	3	2	3	2	3	5	2	4	3	5	3	1	5	4	3	3	1	1	2	2	1	0	1	1	1	2	29	8	0	2	0	1	2	0	0	0	2	5	0	2.70588	3	2.8	3.8	3.29412	1
779	3	1	1	1	1	1	4	2	4	4	5	5	5	5	4	3	4	3	2	3	1	1	1	1	1	1	1	1	1	2	38	8	0	1	0	0	1	0	0	0	1	2	0	3.05882	1.57143	3	4.8	2.94118	1
784	3	2	3	2	2	3	2	2	3	4	4	4	3	4	4	2	4	2	1	3	1	1	1	1	1	0	4	4	3	2	37	8	0	0	0	0	1	0	0	0	4	1	0	2.88235	2.28571	2.4	3.8	3.11765	3.66667
786	3	3	3	2	3	2	2	3	2	4	2	1	3	4	4	4	3	3	2	3	1	1	1	1	1	0	5	5	5	2	46	3	2	1	0	2	3	0	1	0	3	9	1	3.29412	2.57143	3.2	2.8	2.70588	5
792	3	1	3	2	3	2	2	2	3	2	2	2	3	3	4	3	2	4	3	3	1	1	1	1	1	0	2	2	2	1	55	2	0	0	0	0	0	0	0	0	3	0	0	3.64706	2.14286	3.4	2.4	2.35294	2
793	2	3	3	3	3	2	3	3	3	4	3	3	3	4	3	2	3	3	3	3	1	1	2	1	1	1	4	3	4	2	33	1	2	1	0	0	1	0	0	0	3	4	0	2.88235	2.85714	2.8	3.4	3.11765	3.66667
794	1	2	2	2	3	3	3	2	3	3	3	4	3	3	4	3	3	3	3	3	1	1	1	1	1	1	3	2	2	1	45	3	2	2	2	2	3	1	0	1	4	13	3	3.23529	2.42857	3.2	3.2	2.76471	2.33333
795	4	2	4	5	3	1	4	2	2	5	4	3	4	5	3	4	4	4	4	3	1	1	1	1	1	0	3	2	2	2	33	8	-9999	-9999	-9999	-9999	-9999	-9999	-9999	-9999	-9999	-9999	-9999	2.82353	3	3.6	4.2	3.17647	2.33333
799	4	3	4	4	4	3	4	4	2	5	5	4	5	5	3	2	5	2	2	3	1	1	1	1	1	0	2	2	2	2	30	3	2	3	1	1	3	1	1	0	2	12	2	2	3.71429	2.4	4.8	4	2
801	4	1	3	4	3	3	4	3	2	4	3	4	4	4	2	2	4	2	2	3	1	1	1	1	1	0	4	1	1	2	52	2	3	3	2	2	3	1	3	1	4	18	4	2.52941	3	2.2	3.8	3.47059	2
803	3	2	2	2	3	2	3	4	4	2	2	4	3	3	4	4	4	4	4	3	1	1	1	2	1	1	1	1	1	1	30	8	-9999	-9999	-9999	-9999	-9999	-9999	-9999	-9999	-9999	-9999	-9999	3.47059	2.57143	3.8	2.8	2.52941	1
809	2	4	4	4	4	4	4	2	2	4	4	4	4	4	3	2	5	3	2	3	1	1	1	1	1	0	4	1	1	2	35	8	0	1	0	3	3	0	1	0	1	8	1	2.29412	3.71429	2.6	4	3.70588	2
810	3	3	2	2	3	2	3	1	3	3	3	3	4	4	5	4	4	3	2	3	1	1	2	1	1	0	2	2	2	2	42	10	2	1	0	1	2	0	0	0	4	6	1	3.29412	2.28571	3.4	3.4	2.70588	2
812	4	4	5	4	3	4	2	2	3	5	4	4	4	4	3	2	4	3	2	3	1	1	1	1	1	0	1	1	1	2	63	1	0	1	0	0	3	0	1	0	3	5	0	2.35294	3.42857	2.6	4.2	3.64706	1
817	4	4	4	4	3	3	3	3	2	4	3	4	4	5	3	2	4	3	2	3	1	1	1	1	1	1	2	4	2	2	46	8	0	0	0	0	3	0	0	0	2	3	0	2.41176	3.42857	2.6	4	3.58824	2.66667
819	1	2	3	2	2	1	2	2	3	2	2	2	2	3	4	4	3	4	3	3	-9999	-9999	-9999	-9999	-9999	-9999	-9999	-9999	-9999	-9999	-9999	-9999	-9999	-9999	-9999	-9999	-9999	-9999	-9999	-9999	-9999	-9999	-9999	3.82353	2	3.6	2.2	2.17647	-9999
820	4	4	4	4	3	3	2	3	3	4	3	3	3	3	4	3	4	3	3	3	1	1	1	1	1	1	3	3	4	2	38	9	0	0	0	1	1	0	0	0	2	2	0	2.88235	3.28571	3.2	3.2	3.11765	3.33333
823	2	3	2	3	2	2	3	3	2	2	3	4	3	4	4	3	2	4	3	3	1	1	1	1	1	0	3	2	3	1	64	2	1	3	1	2	3	0	1	0	4	11	2	3.23529	2.57143	3.4	3.2	2.76471	2.66667
825	2	1	1	2	2	2	1	1	3	3	3	4	3	3	4	2	3	3	3	3	1	1	1	1	1	0	3	2	2	-9999	-9999	-9999	-9999	-9999	-9999	-9999	-9999	-9999	-9999	-9999	-9999	-9999	-9999	3.58824	1.42857	3	3.2	2.41176	2.33333
826	2	3	3	4	3	1	3	3	4	4	1	3	2	3	3	3	3	3	3	3	1	1	1	1	1	0	2	2	2	2	31	8	2	2	2	2	3	0	0	0	3	11	2	3.17647	2.85714	3	2.6	2.82353	2
830	2	1	1	1	1	1	3	3	2	2	3	1	3	4	1	5	4	3	4	3	1	1	1	1	1	1	4	4	3	1	32	4	1	2	1	3	3	0	0	1	4	11	2	3.76471	1.57143	3.2	2.6	2.23529	3.66667
833	3	3	3	2	3	1	2	2	2	3	4	4	4	4	4	4	4	4	3	3	1	1	1	1	1	0	4	4	3	2	38	8	0	0	0	0	3	0	0	0	3	3	0	3.23529	2.28571	3.6	3.8	2.76471	3.66667
837	4	2	3	3	3	3	2	2	4	3	4	4	3	5	4	4	4	3	2	3	1	1	1	1	1	0	1	1	1	2	64	8	-9999	-9999	-9999	-9999	-9999	-9999	-9999	-9999	-9999	-9999	-9999	3	2.57143	3.2	3.8	3	1
844	3	2	2	2	2	3	2	2	4	1	3	4	2	3	4	2	4	4	4	3	1	1	1	1	1	0	3	2	2	-9999	-9999	-9999	-9999	-9999	-9999	-9999	-9999	-9999	-9999	-9999	-9999	-9999	-9999	3.58824	2.14286	3.4	2.6	2.41176	2.33333
845	3	2	3	2	2	2	2	2	3	2	3	3	3	3	4	4	4	4	4	3	1	1	1	1	1	1	5	5	5	2	53	8	2	3	2	1	2	0	2	1	3	13	3	3.64706	2.14286	3.8	2.8	2.35294	5
846	2	1	2	1	2	2	2	3	2	2	2	2	2	2	4	3	2	4	4	3	1	1	1	1	1	0	2	3	2	2	35	12	-9999	-9999	-9999	-9999	-9999	-9999	-9999	-9999	-9999	-9999	-9999	3.94118	1.85714	3.6	2	2.05882	2.33333
854	4	1	3	4	2	1	1	2	3	5	3	3	4	5	4	2	4	3	2	3	1	1	1	1	1	1	1	1	1	2	49	7	0	1	0	1	1	0	0	0	3	3	0	3.05882	2	2.8	4	2.94118	1
863	3	2	2	3	1	1	3	2	4	2	2	3	2	3	4	4	3	3	3	3	1	1	1	1	1	0	3	3	3	1	35	2	2	2	1	1	2	1	1	1	3	11	2	3.70588	2	3.4	2.4	2.29412	3
868	4	3	2	3	2	2	1	2	2	3	3	4	4	4	3	3	4	3	2	3	1	1	1	1	1	0	4	3	3	2	58	9	0	1	0	2	1	0	0	0	2	4	0	3.11765	2.14286	2.8	3.6	2.88235	3.33333
869	2	2	2	2	3	3	4	3	3	3	3	4	2	3	4	3	3	3	3	3	1	1	1	1	1	0	2	2	3	1	31	8	1	0	0	0	1	0	0	0	3	2	0	3.17647	2.71429	3.2	3	2.82353	2.33333
873	2	1	1	1	1	3	2	2	3	4	2	3	3	4	4	4	5	2	3	3	1	1	1	1	1	0	2	1	1	1	44	8	0	0	0	0	1	0	0	0	1	1	0	3.58824	1.57143	3.2	3.2	2.41176	1.33333
876	3	4	3	3	2	2	2	2	4	3	4	1	3	4	3	5	2	4	4	3	1	1	1	2	1	0	4	3	4	1	34	9	3	3	2	3	3	2	2	0	3	18	4	3.41176	2.57143	3.8	3	2.58824	3.66667
878	2	2	3	2	2	2	3	2	3	2	3	4	3	4	5	3	3	4	4	3	1	1	1	1	1	0	4	3	4	2	61	11	0	2	1	2	2	0	0	0	4	7	1	3.47059	2.28571	3.8	3.2	2.52941	3.66667
880	4	3	3	3	3	3	3	3	3	4	3	3	4	4	3	3	4	3	3	3	1	1	1	1	1	0	2	2	3	1	59	7	2	1	1	1	2	0	0	0	4	7	1	2.82353	3	3	3.6	3.17647	2.33333
881	3	2	2	2	1	1	1	1	4	4	4	2	4	4	4	3	4	3	4	3	1	1	1	2	1	1	2	2	2	2	29	7	1	2	0	0	3	0	0	0	2	6	1	3.58824	1.42857	3.4	3.6	2.41176	2
885	3	3	3	3	3	3	2	3	3	4	2	4	4	4	3	2	3	2	2	3	1	1	1	1	1	0	1	1	1	2	51	8	1	2	0	0	1	0	0	0	2	4	0	2.70588	2.85714	2.4	3.6	3.29412	1
889	4	2	2	3	3	2	2	3	3	4	2	5	3	4	3	3	5	3	3	3	1	1	1	2	1	0	1	1	1	1	53	7	2	3	0	0	3	1	2	0	2	11	2	3.05882	2.42857	3	3.6	2.94118	1
890	4	2	3	3	3	3	3	3	3	4	4	4	3	4	3	3	2	3	3	3	1	1	1	1	1	0	2	2	2	1	43	3	0	1	0	0	1	0	1	0	4	3	0	2.82353	2.85714	3	3.8	3.17647	2
892	4	2	2	3	1	1	1	1	3	4	3	3	3	4	3	3	4	3	3	3	1	1	1	1	1	0	2	2	2	2	50	8	0	1	0	1	1	0	0	0	3	3	0	3.47059	1.57143	3	3.4	2.52941	2
894	3	2	2	1	1	2	3	3	3	1	2	2	3	3	5	3	3	2	3	3	1	1	1	1	1	0	4	4	4	2	49	2	0	1	0	2	1	0	0	0	3	4	0	3.70588	2	3.2	2.2	2.29412	4
901	2	2	2	2	3	3	4	3	2	3	3	4	4	4	4	2	5	4	4	3	1	1	2	1	1	1	-9999	-9999	-9999	-9999	-9999	-9999	-9999	-9999	-9999	-9999	-9999	-9999	-9999	-9999	-9999	-9999	-9999	3.05882	2.71429	3.4	3.6	2.94118	-9999
903	4	2	2	3	2	2	1	2	3	4	4	5	5	5	4	2	5	3	3	3	1	1	2	1	1	0	3	2	2	2	35	3	0	1	0	0	2	0	0	0	4	3	0	2.94118	2	3	4.6	3.05882	2.33333
904	4	2	3	4	3	3	3	3	3	5	4	4	4	5	3	2	5	3	3	3	1	1	1	1	1	0	1	1	1	2	51	7	2	3	2	2	2	0	0	0	1	11	2	2.52941	3	2.8	4.4	3.47059	1
907	4	3	5	4	3	2	4	2	2	4	3	5	4	4	3	3	5	3	3	3	1	1	1	1	1	1	2	4	2	2	28	11	2	3	0	2	2	0	0	0	4	9	1	2.58824	3.28571	3	4	3.41176	2.66667
909	3	3	3	2	2	3	2	1	4	3	4	4	4	4	3	3	4	2	2	3	1	1	1	1	1	0	3	2	2	2	30	8	2	3	1	3	3	1	0	0	2	13	3	2.94118	2.28571	2.6	3.8	3.05882	2.33333
914	3	3	2	3	2	3	1	2	3	2	2	2	2	3	3	3	2	3	3	3	1	1	1	1	2	0	3	3	3	2	32	8	1	2	1	2	3	0	1	0	4	10	1	3.52941	2.28571	3	2.2	2.47059	3
915	3	3	3	4	2	2	1	4	3	5	5	4	5	5	3	3	4	3	3	3	1	1	1	1	1	1	2	2	3	2	27	8	2	2	1	2	2	0	0	0	4	9	1	2.58824	2.71429	3	4.8	3.41176	2.33333
918	4	2	3	3	3	2	2	2	2	4	3	2	3	4	4	3	4	4	3	3	1	2	1	1	1	1	2	2	2	2	27	2	1	1	0	1	1	0	0	0	3	4	0	3.29412	2.42857	3.4	3.2	2.70588	2
927	3	3	2	3	3	4	3	3	3	1	2	2	4	4	3	4	4	3	3	3	1	1	1	1	1	0	3	4	3	1	59	8	2	2	2	3	3	0	1	1	1	14	3	3.17647	3	3.2	2.6	2.82353	3.33333
929	3	2	3	2	3	3	4	2	3	4	4	4	3	4	4	3	4	4	3	3	1	1	1	1	1	1	2	4	2	2	28	4	2	2	1	3	3	0	1	1	3	13	3	3	2.71429	3.4	3.8	3	2.66667
933	4	3	3	3	2	3	2	4	3	3	3	4	3	3	3	3	3	2	3	3	1	1	1	1	1	0	3	4	3	2	34	7	0	0	0	0	0	0	0	0	3	0	0	2.94118	2.85714	2.8	3.2	3.05882	3.33333
938	4	3	3	3	3	4	4	4	3	4	4	4	4	4	4	2	4	3	3	3	1	1	1	1	1	1	3	1	2	2	52	4	1	2	2	2	2	0	0	0	3	9	1	2.52941	3.42857	3	4	3.47059	2
947	4	2	3	3	3	3	2	3	3	2	2	3	2	2	4	3	4	4	4	3	1	1	2	1	1	0	2	2	2	2	51	4	0	0	0	0	2	0	0	0	3	2	0	3.52941	2.71429	3.6	2.2	2.47059	2
948	3	2	3	2	2	3	3	2	2	4	3	3	4	5	4	3	2	2	3	3	1	1	1	1	1	0	4	3	3	2	29	8	2	2	2	3	3	0	1	0	3	13	3	3	2.42857	3	3.8	3	3.33333
950	3	3	2	3	2	2	2	3	3	3	3	3	2	4	4	2	4	3	3	3	1	1	1	1	1	0	4	4	4	2	64	11	-9999	-9999	-9999	-9999	-9999	-9999	-9999	-9999	-9999	-9999	-9999	3.23529	2.42857	3	3	2.76471	4
953	4	2	3	4	3	4	2	1	3	4	4	2	5	3	2	1	2	4	2	3	1	1	1	2	1	0	3	2	3	2	30	8	2	3	1	3	2	0	1	0	2	12	2	2.76471	2.71429	2.4	3.6	3.23529	2.66667
954	1	2	2	2	2	1	2	2	3	3	5	5	4	5	5	4	5	3	3	3	1	1	1	1	1	0	3	3	3	2	33	8	-9999	-9999	-9999	-9999	-9999	-9999	-9999	-9999	-9999	-9999	-9999	3.23529	1.85714	3.6	4.4	2.76471	3
955	3	3	3	4	4	4	4	4	2	3	3	4	3	4	4	3	4	3	3	3	1	1	1	1	1	1	2	4	4	2	59	11	0	3	1	0	3	0	0	0	3	7	1	2.64706	3.71429	3.2	3.4	3.35294	3.33333
958	3	2	2	1	1	2	2	1	4	3	4	4	4	5	4	3	3	4	3	3	1	1	1	2	1	1	3	3	2	2	31	4	-9999	-9999	-9999	-9999	-9999	-9999	-9999	-9999	-9999	-9999	-9999	3.41176	1.57143	3.4	4	2.58824	2.66667
962	3	3	2	2	2	1	2	3	2	1	2	2	2	2	4	3	4	4	4	3	1	1	1	1	1	0	4	2	3	2	48	2	1	3	1	3	2	0	0	0	2	10	1	3.88235	2.14286	3.6	1.8	2.11765	3
964	4	2	2	2	2	3	2	3	3	1	2	4	3	2	4	4	4	4	3	3	1	1	1	1	1	0	4	5	5	2	43	2	0	0	0	0	3	0	0	0	3	3	0	3.64706	2.28571	3.6	2.4	2.35294	4.66667
970	3	2	2	3	2	2	2	2	3	4	2	4	5	5	4	3	3	3	4	3	1	1	1	1	1	1	3	3	3	2	35	11	2	2	2	1	2	0	1	2	2	12	2	3.17647	2.14286	3.4	4	2.82353	3
977	4	4	3	3	3	3	2	2	3	4	4	4	4	4	3	3	3	3	3	3	1	1	2	2	1	0	-9999	-9999	-9999	-9999	-9999	-9999	-9999	-9999	-9999	-9999	-9999	-9999	-9999	-9999	-9999	-9999	-9999	2.76471	2.85714	3	4	3.23529	-9999
978	2	3	3	2	3	3	3	3	2	3	3	3	2	2	3	2	3	3	3	3	1	1	1	1	1	0	4	4	4	2	58	11	0	3	0	3	1	0	0	0	4	7	1	3.11765	2.85714	2.8	2.6	2.88235	4
986	2	1	2	1	2	2	2	2	4	1	1	4	3	4	4	4	5	4	3	3	1	1	2	1	1	1	1	1	2	1	35	12	3	2	1	2	3	1	2	1	3	15	3	3.82353	1.71429	3.6	2.6	2.17647	1.33333
989	1	1	1	1	2	1	1	1	4	2	1	5	2	3	5	5	4	4	4	3	1	1	1	1	1	0	-9999	-9999	-9999	-9999	-9999	-9999	-9999	-9999	-9999	-9999	-9999	-9999	-9999	-9999	-9999	-9999	-9999	4.23529	1.14286	4.2	2.6	1.76471	-9999
1000	4	2	5	5	1	3	1	2	3	4	3	4	4	4	3	3	5	4	3	3	1	1	1	1	1	0	3	1	2	1	31	11	1	2	0	0	2	0	0	0	1	5	0	2.94118	2.71429	3.2	3.8	3.05882	2
1001	4	3	4	3	3	3	3	3	2	4	4	4	5	5	3	2	5	1	2	3	1	1	1	1	1	0	3	2	2	2	42	4	1	3	0	2	2	0	0	0	3	8	1	2.29412	3.14286	2.2	4.4	3.70588	2.33333
1005	4	3	4	3	3	2	2	1	2	4	4	1	4	4	3	2	5	3	2	3	1	1	1	1	1	0	5	5	5	1	25	7	1	2	1	0	2	0	0	0	4	6	1	2.94118	2.57143	2.6	3.4	3.05882	5
1013	4	4	3	4	3	5	2	2	3	3	2	5	4	5	3	3	4	2	2	3	1	1	1	1	1	0	4	4	4	-9999	-9999	-9999	-9999	-9999	-9999	-9999	-9999	-9999	-9999	-9999	-9999	-9999	-9999	2.52941	3.28571	2.6	3.8	3.47059	4
1016	2	2	2	3	2	1	1	3	4	1	1	2	2	2	4	3	4	4	4	3	1	1	1	1	1	0	1	1	1	1	53	4	1	3	0	1	3	0	1	0	3	9	1	4	2	3.6	1.6	2	1
1017	3	3	5	2	2	2	2	3	3	4	4	2	3	5	3	2	3	3	3	3	1	1	1	1	1	0	3	2	3	1	27	7	-9999	-9999	-9999	-9999	-9999	-9999	-9999	-9999	-9999	-9999	-9999	2.88235	2.71429	2.8	3.6	3.11765	2.66667
1020	1	1	2	3	2	2	2	4	3	3	3	4	3	3	4	3	5	3	3	3	1	1	1	1	1	0	-9999	-9999	-9999	-9999	-9999	-9999	-9999	-9999	-9999	-9999	-9999	-9999	-9999	-9999	-9999	-9999	-9999	3.29412	2.28571	3.2	3.2	2.70588	-9999
1022	4	4	2	4	3	3	4	3	2	3	5	5	5	5	4	4	5	4	3	3	1	1	1	1	1	0	3	3	3	1	55	5	3	3	1	1	3	0	0	0	4	11	2	2.58824	3.28571	3.6	4.6	3.41176	3
1027	4	3	5	3	2	2	3	2	2	4	2	3	5	5	4	3	5	3	3	3	1	1	1	1	1	0	2	2	3	2	37	8	1	0	1	1	3	0	0	0	2	6	1	2.88235	2.85714	3.2	3.8	3.11765	2.33333
1028	4	3	3	3	2	5	3	5	2	4	5	5	5	5	4	1	5	1	3	3	1	1	1	2	1	1	1	2	2	2	48	2	3	3	0	3	3	0	0	0	3	12	2	2.11765	3.42857	2.4	4.8	3.88235	1.66667
1029	2	2	2	2	2	3	2	4	3	3	4	4	4	4	4	4	4	3	2	3	1	1	1	1	1	0	3	2	2	2	29	3	0	1	0	2	3	0	1	1	3	8	1	3.05882	2.42857	3.2	3.8	2.94118	2.33333
1030	4	2	3	3	2	2	2	2	2	2	2	3	4	4	4	2	3	3	3	3	1	1	2	1	1	0	4	4	4	2	39	4	0	2	0	1	0	0	0	0	4	3	0	3.29412	2.28571	3	3	2.70588	4
1032	4	2	3	2	3	2	1	3	3	4	2	3	4	5	3	3	4	4	3	3	1	1	1	1	1	0	2	2	2	1	65	7	0	2	1	1	3	0	1	1	4	9	1	3.17647	2.28571	3.2	3.6	2.82353	2
1033	3	2	3	3	3	3	2	2	3	4	3	3	3	4	3	3	4	4	3	3	1	1	1	1	1	1	2	2	2	2	49	7	0	3	0	3	1	0	0	0	3	7	1	3.11765	2.57143	3.2	3.4	2.88235	2
1036	3	5	4	4	2	1	1	2	1	3	2	3	2	2	2	1	2	4	3	3	1	1	1	1	1	1	5	4	5	1	52	8	1	3	2	1	3	0	2	1	3	13	3	3.17647	2.71429	2.6	2.4	2.82353	4.66667
1039	4	3	2	2	2	2	3	2	4	3	2	2	2	3	4	3	4	4	3	3	1	1	1	1	1	0	2	3	2	1	40	7	0	1	1	1	1	0	0	0	3	4	0	3.58824	2.28571	3.4	2.4	2.41176	2.33333
1040	3	3	4	2	2	3	4	2	3	4	4	4	4	4	4	2	4	4	3	3	1	1	1	2	1	1	5	5	5	2	37	8	2	1	1	3	3	1	2	2	2	15	3	2.82353	2.85714	3.2	4	3.17647	5
1047	4	3	3	4	2	2	2	2	2	5	4	4	5	5	3	2	3	3	2	3	1	1	1	1	1	0	2	4	2	2	30	7	1	2	1	3	3	0	3	0	2	13	3	2.58824	2.57143	2.6	4.6	3.41176	2.66667
1048	4	3	2	2	2	1	3	1	1	3	1	2	2	1	4	3	1	2	2	3	1	1	1	1	2	0	3	1	2	2	43	8	3	1	2	3	3	0	0	0	3	12	2	3.70588	2	2.8	1.8	2.29412	2
1049	3	1	2	2	2	2	4	4	3	3	3	4	3	4	4	3	4	3	4	3	1	1	1	1	1	1	4	4	3	1	32	2	2	3	0	2	3	0	1	1	2	12	2	3.23529	2.42857	3.4	3.4	2.76471	3.66667
1059	5	3	4	4	5	4	3	4	2	5	5	5	4	4	3	3	5	3	3	3	1	2	1	1	1	0	2	1	1	1	54	10	0	0	0	0	3	0	3	1	1	7	1	2.17647	3.85714	3	4.6	3.82353	1.33333
1060	4	3	3	2	2	3	2	2	3	4	5	5	4	5	4	2	3	3	3	3	1	1	1	1	1	1	1	1	1	2	56	2	3	3	0	3	3	0	3	0	3	15	3	2.76471	2.42857	3	4.6	3.23529	1
1061	3	3	2	3	1	2	1	2	3	2	1	2	3	3	3	3	4	3	3	3	1	1	1	1	1	0	5	1	3	2	49	8	-9999	-9999	-9999	-9999	-9999	-9999	-9999	-9999	-9999	-9999	-9999	3.64706	2	3	2.2	2.35294	3
1062	3	3	2	3	3	2	1	3	2	3	3	2	4	4	4	3	4	4	3	3	1	1	1	1	1	0	3	2	4	2	46	11	0	1	0	0	3	0	0	0	4	4	0	3.29412	2.42857	3.4	3.2	2.70588	3
1064	3	2	1	3	3	3	3	2	4	3	4	3	3	4	3	3	4	3	2	3	1	1	1	1	1	0	2	1	2	2	54	8	0	2	0	0	2	0	0	0	3	4	0	3.05882	2.42857	2.8	3.4	2.94118	1.66667
1065	4	2	1	2	2	1	1	3	3	4	3	4	4	4	2	3	3	3	1	3	1	1	1	1	1	0	3	4	2	1	65	8	2	2	0	0	0	0	0	0	2	4	0	3.11765	1.71429	2.4	3.8	2.88235	3
1068	4	3	2	3	2	3	3	4	3	3	4	5	4	5	4	3	5	3	4	3	1	1	1	1	1	1	3	3	4	1	33	2	1	3	0	1	3	0	2	0	2	10	1	2.82353	2.85714	3.4	4.2	3.17647	3.33333
1070	3	3	2	3	2	2	2	3	3	3	2	2	2	4	3	3	3	4	3	3	1	1	2	1	1	0	4	4	4	2	54	9	1	2	0	1	1	0	0	0	4	5	0	3.41176	2.42857	3.2	2.6	2.58824	4
1073	3	1	1	1	2	1	4	1	4	2	2	1	2	4	4	4	4	4	4	3	1	1	1	1	1	0	4	3	3	1	41	4	2	1	1	2	3	0	1	2	3	12	2	4.05882	1.57143	3.8	2.2	1.94118	3.33333
1087	2	2	3	1	2	1	2	3	4	2	1	2	1	2	5	4	4	5	5	3	1	1	1	1	1	1	1	2	2	2	46	11	0	0	0	0	0	0	0	0	4	0	0	4.23529	2	4.4	1.6	1.76471	1.66667
1092	3	2	3	3	3	3	1	3	3	4	3	1	4	4	3	3	4	2	3	3	1	1	2	1	1	0	-9999	-9999	-9999	-9999	-9999	-9999	-9999	-9999	-9999	-9999	-9999	-9999	-9999	-9999	-9999	-9999	-9999	3.05882	2.57143	2.8	3.2	2.94118	-9999
1097	4	2	3	3	2	3	2	1	3	3	4	3	4	4	3	2	3	4	3	3	1	1	2	1	1	0	3	3	3	2	46	9	1	2	0	2	3	0	0	0	3	8	1	3.11765	2.28571	3	3.6	2.88235	3
1120	2	3	4	5	4	4	3	4	2	4	5	4	4	4	2	2	4	3	2	3	1	1	1	1	1	1	1	1	2	2	52	8	0	0	0	0	1	0	0	0	4	1	0	2.11765	3.85714	2.4	4.2	3.88235	1.33333
1122	3	2	3	1	2	1	1	2	3	3	3	2	4	4	4	4	3	4	3	3	1	1	1	1	1	0	1	1	1	2	56	8	1	0	1	0	3	0	1	0	4	6	1	3.64706	1.71429	3.6	3.2	2.35294	1
1123	4	4	3	3	3	2	5	2	2	2	4	3	4	4	4	2	5	3	3	3	1	1	2	2	1	1	1	1	1	1	30	2	2	3	1	3	2	0	1	1	2	13	3	2.82353	3.14286	3	3.4	3.17647	1
1125	4	4	3	3	3	3	3	2	2	2	3	2	3	3	2	4	4	4	4	3	1	1	1	1	1	0	4	4	3	1	65	2	3	3	3	3	2	1	3	1	3	19	4	3.23529	3	3.4	2.6	2.76471	3.66667
1126	3	3	1	1	2	1	1	1	4	3	3	2	2	3	4	4	3	4	3	3	1	1	1	2	1	0	4	4	3	1	54	8	1	2	1	0	1	0	1	0	4	6	1	3.94118	1.42857	3.6	2.6	2.05882	3.66667
1134	3	2	3	3	3	3	2	2	3	2	3	3	3	4	3	3	3	4	4	3	1	1	1	1	1	0	3	2	2	2	65	7	1	3	0	2	2	0	0	0	3	8	1	3.29412	2.57143	3.4	3	2.70588	2.33333
1135	2	4	5	4	2	2	2	3	3	2	1	1	2	2	3	4	5	4	3	3	1	1	1	1	1	0	3	3	3	1	69	12	0	2	0	0	2	0	0	0	2	4	0	3.47059	3.14286	3.4	1.6	2.52941	3
1136	4	2	3	4	2	2	2	2	3	4	3	2	3	4	3	3	3	3	3	3	1	1	1	1	1	0	4	4	4	2	41	9	2	2	1	3	2	0	0	1	4	11	2	3.17647	2.42857	3	3.2	2.82353	4
1140	1	2	2	2	1	1	1	2	3	3	1	3	3	3	4	2	4	4	4	3	1	1	1	1	1	1	4	4	4	2	36	9	3	2	0	1	3	0	0	0	3	9	1	3.82353	1.57143	3.4	2.6	2.17647	4
1141	4	4	3	4	3	3	2	2	3	3	4	3	4	4	2	2	4	2	3	3	1	1	1	1	1	0	3	2	3	2	63	3	2	2	2	2	3	1	1	1	3	14	3	2.64706	3	2.4	3.6	3.35294	2.66667
1147	5	4	5	5	1	3	1	1	1	4	3	5	3	4	3	1	4	3	2	3	1	1	1	1	1	0	4	4	3	2	63	3	1	1	1	3	2	1	0	0	3	9	1	2.64706	2.85714	2.4	3.8	3.35294	3.66667
1150	4	2	3	3	3	2	1	3	3	4	4	4	5	5	3	3	3	3	2	3	1	1	2	1	1	0	2	2	2	2	33	2	2	3	1	2	3	1	1	1	4	14	3	2.76471	2.42857	2.8	4.4	3.23529	2
1151	4	3	4	2	3	3	2	3	3	4	4	2	4	4	3	3	3	2	2	3	1	1	1	1	1	0	3	2	2	2	61	4	-9999	-9999	-9999	-9999	-9999	-9999	-9999	-9999	-9999	-9999	-9999	2.76471	2.85714	2.6	3.6	3.23529	2.33333
1161	3	3	4	3	3	4	3	2	3	3	4	4	3	3	4	3	2	4	4	3	1	1	2	2	1	0	4	4	4	2	45	1	3	3	3	3	3	0	0	1	2	16	4	3	3.14286	3.6	3.4	3	4
1166	3	4	4	4	2	1	1	3	3	4	2	3	3	3	3	3	3	4	4	3	1	1	1	1	1	1	2	1	3	2	53	9	0	0	0	2	2	0	0	0	4	4	0	3.23529	2.71429	3.4	3	2.76471	2
1167	4	3	3	4	2	3	3	3	3	3	3	4	2	2	3	3	3	2	3	3	1	1	1	1	1	0	2	2	2	2	59	2	1	3	0	2	1	0	1	0	3	8	1	3	3	2.8	2.8	3	2
1171	2	4	3	3	3	3	2	2	3	2	3	3	3	3	4	3	3	4	4	3	1	1	2	2	1	1	4	4	4	2	58	11	0	2	1	1	1	0	0	0	3	5	0	3.29412	2.85714	3.6	2.8	2.70588	4
1177	2	3	3	4	3	2	2	2	2	4	3	3	5	5	4	2	4	3	3	3	1	1	1	1	1	1	3	3	2	2	50	9	3	3	1	1	3	0	0	0	2	11	2	2.82353	2.71429	3	4	3.17647	2.66667
1178	2	2	1	1	3	3	3	2	3	2	2	3	3	3	4	3	3	4	4	3	1	1	1	1	1	1	4	4	4	2	42	8	2	1	0	3	1	0	0	0	3	7	1	3.64706	2.14286	3.6	2.6	2.35294	4
1182	4	4	4	5	2	1	1	3	4	3	4	5	5	5	4	3	5	2	2	3	1	1	1	1	1	1	1	1	1	2	59	2	3	3	3	1	3	0	0	0	1	13	3	2.58824	2.85714	2.8	4.4	3.41176	1
1185	3	3	3	2	2	2	4	3	3	4	2	2	4	4	4	2	4	4	3	3	1	1	1	2	1	1	1	1	1	1	40	2	2	2	0	0	3	0	0	0	3	7	1	3.11765	2.71429	3.2	3.2	2.88235	1
1190	4	3	3	2	3	2	2	2	4	4	4	4	3	4	3	3	4	4	3	3	1	1	1	1	2	1	2	4	3	2	55	8	2	3	1	2	3	1	0	1	3	13	3	3.05882	2.42857	3.2	3.8	2.94118	3
6	3	2	2	4	2	1	1	3	2	2	4	4	4	4	5	3	2	2	2	4	1	1	1	1	1	0	1	1	1	2	62	3	0	3	0	1	3	0	0	0	3	7	1	3.23529	2.14286	3.2	3.6	2.76471	1
7	2	2	2	2	2	2	3	3	4	2	3	3	3	3	4	3	4	4	4	4	1	1	1	1	1	1	4	3	4	2	36	7	2	2	2	2	2	0	1	0	3	11	2	3.58824	2.28571	3.8	2.8	2.41176	3.66667
10	3	2	4	3	5	4	4	5	2	5	4	5	5	5	4	2	5	3	1	4	1	1	1	1	1	0	1	1	1	2	55	9	0	0	0	1	3	0	3	0	2	7	1	2.05882	3.85714	2.8	4.8	3.94118	1
12	2	2	2	2	3	2	1	3	3	3	3	3	2	2	5	4	3	4	4	4	1	1	1	1	1	0	3	3	3	-9999	-9999	-9999	-9999	-9999	-9999	-9999	-9999	-9999	-9999	-9999	-9999	-9999	-9999	3.82353	2.14286	4.2	2.6	2.17647	3
14	2	1	1	1	2	2	2	2	4	4	2	2	5	4	4	4	1	4	4	4	1	1	1	1	1	0	1	1	1	1	31	8	1	2	0	1	2	0	0	0	2	6	1	3.76471	1.57143	4	3.4	2.23529	1
15	4	1	3	3	2	1	3	1	1	3	4	3	1	5	4	2	3	5	4	4	1	1	1	1	1	1	2	1	1	-9999	-9999	-9999	-9999	-9999	-9999	-9999	-9999	-9999	-9999	-9999	-9999	-9999	-9999	3.58824	2	3.8	3.2	2.41176	1.33333
25	2	2	2	2	2	2	1	1	3	2	2	1	4	3	5	4	2	4	4	4	1	1	1	1	1	0	3	4	3	1	43	2	2	2	2	1	3	0	0	0	4	10	1	4.05882	1.71429	4.2	2.4	1.94118	3.33333
27	2	2	3	2	3	3	2	3	4	3	1	1	2	3	4	3	4	4	4	4	1	1	1	1	1	1	4	4	4	1	34	7	-9999	-9999	-9999	-9999	-9999	-9999	-9999	-9999	-9999	-9999	-9999	3.70588	2.57143	3.8	2	2.29412	4
28	2	1	1	2	2	1	1	1	4	1	1	1	1	2	5	4	2	5	5	4	1	1	1	1	1	0	3	3	4	1	26	8	0	1	1	1	3	0	1	0	3	7	1	4.70588	1.28571	4.6	1.2	1.29412	3.33333
33	2	2	2	1	2	1	3	3	4	3	2	4	2	3	4	4	2	4	4	4	1	1	1	1	1	0	2	2	1	1	62	12	2	2	1	0	1	0	0	0	2	6	1	3.76471	2	4	2.8	2.23529	1.66667
38	3	2	2	2	2	2	1	2	4	2	3	4	2	2	4	4	2	4	4	4	1	1	1	1	1	0	5	4	4	2	43	8	0	0	0	0	1	0	0	0	2	1	0	3.88235	1.85714	4	2.6	2.11765	4.33333
41	2	2	2	2	1	3	1	2	3	3	3	4	3	3	5	4	5	3	3	4	1	1	2	1	1	1	2	2	2	2	37	12	2	2	2	3	3	0	0	0	3	12	2	3.64706	1.85714	3.8	3.2	2.35294	2
42	3	2	2	2	3	3	4	2	4	2	2	2	2	2	4	4	3	4	4	4	1	1	2	1	1	0	5	5	4	2	48	4	1	1	1	2	2	0	0	0	4	7	1	3.76471	2.57143	4	2	2.23529	4.66667
43	3	2	2	2	2	1	2	3	2	2	3	4	3	3	4	3	4	4	4	4	1	1	2	2	1	0	4	3	3	2	39	10	1	3	0	2	1	0	2	0	3	9	1	3.64706	2	3.8	3	2.35294	3.33333
45	2	1	2	1	2	1	1	1	3	2	3	3	2	3	4	4	3	4	3	4	1	1	1	1	1	1	4	4	4	2	46	8	0	0	0	0	0	0	0	0	3	0	0	4.05882	1.28571	3.8	2.6	1.94118	4
46	3	3	3	3	3	3	1	4	3	3	3	3	4	4	4	4	4	4	4	4	1	1	1	2	1	0	3	4	3	2	31	12	1	2	0	2	3	0	1	0	3	9	1	3.23529	2.85714	4	3.4	2.76471	3.33333
49	3	2	2	2	4	4	2	1	4	2	3	3	4	4	4	3	3	4	4	4	1	1	2	1	1	0	4	4	3	2	34	8	1	1	0	1	2	0	0	0	3	5	0	3.41176	2.42857	3.8	3.2	2.58824	3.66667
52	2	2	2	4	1	1	1	1	3	3	3	3	3	5	4	4	3	4	4	4	1	1	1	1	1	0	5	5	5	2	31	9	0	0	0	2	2	0	0	0	3	4	0	3.70588	1.71429	4	3.4	2.29412	5
56	3	2	2	3	2	1	4	2	4	2	2	3	2	2	4	5	3	4	4	4	1	1	1	1	1	0	4	5	4	1	28	8	2	3	2	3	3	2	2	0	3	17	4	3.88235	2.28571	4.2	2.2	2.11765	4.33333
58	2	2	3	2	2	3	2	2	3	1	3	4	2	3	5	2	3	3	3	4	1	1	1	1	1	0	3	2	3	2	29	8	0	3	0	3	2	0	0	0	2	8	1	3.52941	2.28571	3.4	2.6	2.47059	2.66667
59	3	3	1	2	2	2	2	2	2	4	4	4	4	4	4	3	3	3	3	4	1	1	2	1	1	0	1	1	1	2	59	4	3	3	2	3	3	1	1	0	4	16	4	3.23529	2	3.4	4	2.76471	1
64	5	4	1	2	3	3	1	1	4	1	4	4	3	2	5	3	4	4	4	4	1	1	2	2	1	0	4	4	4	2	58	8	3	3	2	3	3	0	2	3	3	19	4	3.70588	2.14286	4	2.8	2.29412	4
65	3	2	2	4	2	3	3	3	3	2	3	4	4	4	5	2	2	4	4	4	1	2	2	2	1	0	3	3	4	2	48	3	2	3	0	0	2	0	0	0	4	7	1	3.23529	2.71429	3.8	3.4	2.76471	3.33333
69	3	2	4	1	1	1	4	2	3	2	4	4	5	4	4	2	4	3	2	4	1	1	1	1	1	0	4	2	3	2	55	9	3	3	3	3	2	1	2	1	3	18	4	3.11765	2.14286	3	3.8	2.88235	3
71	3	2	3	3	2	3	3	2	4	4	2	2	3	3	4	3	2	4	4	4	1	1	1	2	1	1	5	5	5	1	56	8	1	0	0	0	2	0	0	0	4	3	0	3.47059	2.57143	3.8	2.8	2.52941	5
72	2	2	2	2	2	3	2	2	3	3	4	3	2	3	4	3	3	3	3	4	1	1	2	2	1	1	-9999	-9999	-9999	-9999	-9999	-9999	-9999	-9999	-9999	-9999	-9999	-9999	-9999	-9999	-9999	-9999	-9999	3.47059	2.14286	3.4	3	2.52941	-9999
73	3	2	3	2	4	2	2	3	4	2	1	1	2	3	3	4	3	3	4	4	1	1	1	1	1	0	4	4	4	1	27	8	1	1	0	1	3	0	1	0	3	7	1	3.70588	2.57143	3.6	1.8	2.29412	4
77	3	1	1	1	4	3	3	2	2	3	3	3	2	4	4	4	4	4	4	4	1	1	1	1	1	0	3	4	3	1	39	2	2	0	0	0	2	0	0	0	4	4	0	3.64706	2.14286	4	3	2.35294	3.33333
78	3	2	2	2	3	2	2	2	4	3	2	2	3	4	4	2	2	3	4	4	1	1	1	1	1	0	3	3	3	2	58	4	0	2	0	0	2	0	0	0	4	4	0	3.52941	2.14286	3.4	2.8	2.47059	3
80	3	2	2	2	2	2	3	2	4	3	2	2	2	3	5	3	4	4	4	4	1	1	1	1	2	0	5	5	4	2	51	8	0	0	2	3	2	0	0	0	2	7	1	3.82353	2.14286	4	2.4	2.17647	4.66667
81	3	1	1	1	1	3	1	1	4	1	3	3	1	2	5	4	3	5	5	4	1	1	1	1	1	0	5	3	4	1	49	10	0	0	0	0	1	0	0	0	2	1	0	4.47059	1.28571	4.6	2	1.52941	4
82	2	1	3	2	2	2	2	2	2	2	3	3	2	2	5	4	2	4	4	4	1	1	1	1	1	0	4	4	3	2	29	8	1	1	1	3	3	0	1	0	4	10	1	3.94118	2	4.2	2.4	2.05882	3.66667
83	4	3	3	4	3	3	3	3	2	5	5	5	5	5	3	1	4	3	3	4	1	1	2	1	1	1	1	2	2	2	41	8	1	3	1	3	3	0	0	1	3	12	2	2.29412	3.14286	2.8	5	3.70588	1.66667
84	2	2	2	2	1	3	1	2	3	3	3	4	3	3	4	4	2	3	4	4	1	1	2	1	1	0	3	3	3	1	36	3	1	1	0	0	2	0	0	0	2	4	0	3.64706	1.85714	3.8	3.2	2.35294	3
89	2	3	3	4	3	2	2	3	4	4	4	3	4	5	4	3	4	4	3	4	1	1	2	2	1	0	2	2	2	2	28	8	3	3	1	2	3	1	3	1	4	17	4	2.94118	2.85714	3.6	4	3.05882	2
90	2	2	2	2	2	2	4	2	3	4	4	3	4	5	4	2	5	2	2	4	1	1	1	1	1	1	1	1	1	2	31	2	1	2	0	2	3	0	0	0	4	8	1	2.94118	2.28571	2.8	4	3.05882	1
92	2	3	3	2	3	1	4	1	4	3	1	2	2	4	4	2	5	4	4	4	1	2	1	1	1	1	4	5	5	-9999	-9999	-9999	-9999	-9999	-9999	-9999	-9999	-9999	-9999	-9999	-9999	-9999	-9999	3.58824	2.42857	3.6	2.4	2.41176	4.66667
93	3	3	3	4	3	2	2	1	4	3	2	2	2	3	4	3	4	4	4	4	1	1	1	1	1	1	2	2	2	2	36	8	-9999	-9999	-9999	-9999	-9999	-9999	-9999	-9999	-9999	-9999	-9999	3.58824	2.57143	3.8	2.4	2.41176	2
101	2	2	2	1	2	3	1	2	4	3	3	3	2	3	4	4	3	3	4	4	1	1	2	1	1	0	1	1	1	2	32	8	0	2	0	3	3	0	0	0	4	8	1	3.76471	1.85714	3.8	2.8	2.23529	1
102	3	1	3	2	2	2	2	3	2	5	5	3	3	5	5	4	5	4	4	4	1	1	1	1	1	0	4	4	3	2	35	8	1	3	0	0	0	0	0	0	3	4	0	3.35294	2.14286	4.2	4.2	2.64706	3.66667
103	4	2	4	2	3	3	1	1	4	4	4	4	3	4	3	2	3	3	1	4	1	1	2	2	1	0	4	4	2	-9999	-9999	-9999	-9999	-9999	-9999	-9999	-9999	-9999	-9999	-9999	-9999	-9999	-9999	2.94118	2.28571	2.6	3.8	3.05882	3.33333
107	3	2	3	2	2	2	3	2	4	3	2	2	2	2	4	4	3	4	4	4	1	1	2	1	1	0	4	4	3	2	48	8	0	0	1	0	1	0	0	0	3	2	0	3.82353	2.28571	4	2.2	2.17647	3.66667
110	2	3	2	1	3	3	2	1	4	3	3	4	3	3	4	5	3	4	4	4	1	1	1	1	1	0	4	2	3	2	50	8	0	0	0	0	2	0	1	0	4	3	0	3.64706	2.14286	4.2	3.2	2.35294	3
112	3	1	3	3	2	1	3	1	2	2	3	3	2	3	5	4	3	4	4	4	1	1	1	1	1	0	2	4	4	2	27	3	0	3	0	1	3	0	0	0	4	7	1	3.88235	2	4.2	2.6	2.11765	3.33333
119	3	3	3	2	2	2	2	2	4	3	3	4	3	3	2	3	2	4	3	4	1	1	1	1	1	0	3	2	2	2	32	8	0	0	0	1	3	0	0	0	3	4	0	3.29412	2.28571	3.2	3.2	2.70588	2.33333
123	2	1	1	1	1	2	1	2	3	2	1	2	2	2	5	4	2	5	5	4	1	1	1	1	1	1	4	4	4	1	27	2	1	1	1	2	3	0	0	0	4	8	1	4.52941	1.28571	4.6	1.8	1.47059	4
124	1	1	1	1	1	1	1	1	5	1	1	1	5	3	1	5	1	5	5	4	1	1	2	1	1	0	2	3	3	2	51	8	0	0	0	0	2	0	0	0	4	2	0	4.35294	1	4	2.2	1.64706	2.66667
125	1	1	1	1	2	2	3	1	4	2	5	3	1	2	5	4	1	4	5	4	1	1	2	2	1	0	3	4	4	2	42	8	1	2	0	2	3	0	0	0	3	8	1	4.11765	1.57143	4.4	2.6	1.88235	3.66667
126	4	2	2	3	2	2	3	2	4	3	4	3	2	4	4	4	3	4	4	4	1	1	1	1	1	0	3	4	3	2	43	2	1	1	0	1	2	0	0	0	4	5	0	3.52941	2.28571	4	3.2	2.47059	3.33333
127	3	1	1	2	2	2	2	2	3	4	2	2	3	4	4	3	3	4	3	4	1	1	1	1	1	0	-9999	-9999	-9999	-9999	-9999	-9999	-9999	-9999	-9999	-9999	-9999	-9999	-9999	-9999	-9999	-9999	-9999	3.70588	1.71429	3.6	3	2.29412	-9999
128	1	1	1	1	2	2	1	1	5	1	3	3	3	4	5	4	4	5	5	4	1	1	1	1	1	1	4	4	4	2	43	8	1	3	0	2	2	0	0	0	4	8	1	4.23529	1.28571	4.6	2.8	1.76471	4
130	3	3	2	2	2	2	2	2	3	2	4	3	4	5	4	4	3	3	4	4	1	1	2	1	1	0	1	2	1	2	51	8	1	1	0	2	3	0	1	0	4	8	1	3.41176	2.14286	3.8	3.6	2.58824	1.33333
135	4	1	2	1	1	1	2	1	5	4	4	4	5	5	5	4	4	3	4	4	1	1	1	1	2	1	4	4	5	2	32	11	2	3	0	2	3	0	0	0	3	10	1	3.58824	1.28571	4	4.4	2.41176	4.33333
137	2	1	2	2	3	2	1	3	3	3	4	3	4	4	5	3	3	4	4	4	1	1	1	1	1	0	3	4	3	2	50	4	-9999	-9999	-9999	-9999	-9999	-9999	-9999	-9999	-9999	-9999	-9999	3.52941	2	4	3.6	2.47059	3.33333
138	5	1	1	2	2	2	2	1	3	4	4	5	3	5	4	4	5	4	4	4	1	1	1	1	1	0	1	1	1	2	31	2	3	3	3	3	3	1	1	3	2	20	4	3.52941	1.57143	4	4.2	2.47059	1
140	3	3	2	2	2	2	1	2	3	3	3	2	2	4	4	4	2	4	4	4	1	1	1	1	1	1	4	5	5	2	44	8	2	2	0	0	2	0	1	0	3	7	1	3.76471	2	4	2.8	2.23529	4.66667
144	2	1	2	3	2	1	1	2	4	1	1	1	2	3	4	4	2	5	5	4	1	1	1	1	1	0	2	2	4	1	37	8	1	1	0	3	2	0	0	0	3	7	1	4.35294	1.71429	4.4	1.6	1.64706	2.66667
145	3	2	2	3	3	2	3	2	3	3	3	2	2	3	3	3	4	4	4	4	1	1	1	2	1	0	2	2	2	1	47	7	0	0	1	2	3	0	0	1	4	7	1	3.52941	2.42857	3.6	2.6	2.47059	2
147	2	2	3	2	2	1	3	1	3	2	3	1	3	3	4	4	2	4	4	4	1	1	1	2	2	0	1	1	1	2	57	9	0	3	1	1	3	0	1	1	2	10	1	3.88235	2	4	2.4	2.11765	1
148	3	2	2	2	2	2	2	2	4	2	3	2	3	3	4	4	3	4	4	4	1	1	1	1	1	0	2	2	3	2	28	8	0	1	0	1	2	0	0	0	2	4	0	3.82353	2	4	2.6	2.17647	2.33333
149	3	1	1	1	1	2	2	2	4	2	2	1	2	4	5	4	1	4	4	4	1	1	1	1	1	0	2	2	3	-9999	-9999	-9999	-9999	-9999	-9999	-9999	-9999	-9999	-9999	-9999	-9999	-9999	-9999	4.23529	1.42857	4.2	2.2	1.76471	2.33333
150	4	2	3	2	3	2	4	2	4	4	4	4	4	4	4	3	3	4	3	4	1	1	1	2	1	1	2	3	3	2	33	8	0	1	0	0	2	0	0	0	3	3	0	3.05882	2.57143	3.6	4	2.94118	2.66667
151	2	2	2	2	3	1	2	1	2	1	1	4	4	2	4	2	3	3	3	4	1	1	1	1	1	0	2	2	2	1	59	8	1	3	0	3	3	0	1	0	4	11	2	3.70588	1.85714	3.2	2.4	2.29412	2
153	3	2	2	1	1	2	1	1	4	3	3	4	3	3	4	4	2	4	4	4	1	1	1	1	1	0	2	2	2	2	44	8	0	1	0	0	1	0	0	0	2	2	0	3.88235	1.42857	4	3.2	2.11765	2
154	3	3	3	2	3	2	4	5	3	5	4	5	3	5	3	3	5	3	2	4	1	1	2	1	1	1	3	5	4	1	40	11	0	1	1	3	3	0	0	0	2	8	1	2.52941	3.14286	3	4.4	3.47059	4
157	4	2	1	3	2	1	1	3	3	3	2	2	3	4	4	3	3	3	4	4	1	1	1	1	1	0	2	2	1	2	29	9	0	1	0	0	0	0	1	0	4	2	0	3.70588	1.85714	3.6	2.8	2.29412	1.66667
158	4	2	3	2	2	3	3	1	4	3	4	4	3	4	4	5	3	4	4	4	1	1	1	1	1	1	4	3	3	2	29	4	0	0	0	1	1	0	0	0	3	2	0	3.47059	2.28571	4.2	3.6	2.52941	3.33333
159	3	3	2	3	2	2	1	3	4	2	3	3	3	3	4	2	2	3	3	4	1	1	1	1	1	0	4	4	4	2	48	8	0	1	0	0	0	0	0	0	4	1	0	3.41176	2.28571	3.2	2.8	2.58824	4
160	3	2	3	3	2	2	2	1	4	3	3	2	4	4	4	4	3	4	4	4	1	1	1	1	1	1	4	3	4	1	46	2	0	0	0	0	1	0	0	0	3	1	0	3.58824	2.14286	4	3.2	2.41176	3.66667
162	4	3	4	2	4	2	2	2	4	5	3	4	4	5	3	3	4	3	2	4	1	2	1	1	1	1	2	3	2	2	28	2	1	2	0	3	3	0	0	0	4	9	1	2.76471	2.71429	3	4.2	3.23529	2.33333
165	4	1	3	3	3	2	3	2	4	4	3	4	3	3	4	3	4	3	3	4	1	1	1	1	1	0	2	4	3	2	30	2	2	2	0	1	2	0	1	0	4	8	1	3.23529	2.42857	3.4	3.4	2.76471	3
175	2	1	1	2	1	1	3	2	4	2	1	1	1	2	4	4	3	4	4	4	1	1	1	1	1	0	3	3	3	1	42	4	0	1	0	0	2	0	0	0	2	3	0	4.35294	1.57143	4	1.4	1.64706	3
176	3	2	1	1	1	2	1	1	4	1	2	2	1	2	5	4	2	4	4	4	1	1	1	1	1	0	5	2	3	2	65	8	0	1	0	0	0	0	0	0	3	1	0	4.47059	1.28571	4.2	1.6	1.52941	3.33333
181	3	2	3	3	2	3	4	5	3	4	4	4	4	5	4	4	1	4	4	4	1	1	2	1	1	1	-9999	-9999	-9999	-9999	-9999	-9999	-9999	-9999	-9999	-9999	-9999	-9999	-9999	-9999	-9999	-9999	-9999	2.88235	3.14286	4	4.2	3.11765	-9999
186	4	1	3	2	2	2	2	1	4	1	1	3	2	2	4	4	2	4	4	4	1	1	1	1	1	0	3	4	3	2	64	8	1	3	0	0	2	0	0	0	4	6	1	4.11765	1.85714	4	1.8	1.88235	3.33333
188	3	4	3	2	3	3	3	4	3	3	3	4	4	4	4	4	5	3	4	4	1	1	1	1	2	1	2	2	2	2	58	9	3	3	3	2	3	1	2	1	3	18	4	3	3.14286	3.8	3.6	3	2
190	3	1	1	3	1	1	1	1	5	2	2	1	2	2	4	5	2	5	4	4	1	1	1	1	1	0	3	1	2	1	57	8	1	3	2	3	3	0	1	0	2	13	3	4.47059	1.28571	4.4	1.8	1.52941	2
191	3	3	2	2	2	1	1	1	5	3	3	3	3	3	5	3	4	3	3	4	1	1	2	1	1	1	2	2	2	1	38	12	0	1	0	0	1	0	0	0	3	2	0	3.70588	1.71429	3.6	3	2.29412	2
192	3	1	2	2	2	2	3	4	4	2	2	3	3	3	4	4	4	5	4	4	1	1	1	2	2	1	3	1	2	1	51	4	0	3	1	0	2	0	1	0	4	7	1	3.76471	2.28571	4.2	2.6	2.23529	2
194	2	2	2	1	2	1	4	1	4	2	3	4	5	4	5	5	4	5	4	4	1	1	1	1	1	0	2	2	2	1	54	2	-9999	-9999	-9999	-9999	-9999	-9999	-9999	-9999	-9999	-9999	-9999	3.76471	1.85714	4.6	3.6	2.23529	2
201	2	2	3	2	3	3	2	2	3	2	2	3	2	2	3	3	4	4	4	4	1	1	1	1	1	1	4	4	4	2	49	11	0	0	0	0	2	0	0	0	4	2	0	3.64706	2.42857	3.6	2.2	2.35294	4
204	2	2	2	2	4	4	3	3	3	4	3	3	3	3	4	3	2	4	3	4	1	1	1	1	1	0	4	4	3	2	41	4	1	1	1	1	1	0	0	0	3	5	0	3.17647	2.85714	3.6	3.2	2.82353	3.66667
207	1	1	1	2	3	2	2	3	4	1	1	2	2	4	4	5	1	5	5	4	1	1	1	1	1	0	3	2	3	1	48	8	2	2	1	1	3	0	0	0	3	9	1	4.17647	2	4.6	2	1.82353	2.66667
210	2	1	2	3	2	3	2	3	4	3	1	5	3	4	4	3	2	4	4	4	1	1	1	1	1	0	1	1	1	1	50	8	0	2	0	0	3	0	0	0	3	5	0	3.47059	2.28571	3.8	3.2	2.52941	1
211	1	4	3	1	2	2	3	4	4	2	4	3	5	4	1	4	4	5	4	4	1	1	1	1	1	0	4	4	4	2	49	8	-9999	-9999	-9999	-9999	-9999	-9999	-9999	-9999	-9999	-9999	-9999	3.11765	2.71429	3.6	3.6	2.88235	4
222	4	4	4	4	4	4	3	4	1	4	4	5	5	5	3	3	4	2	2	4	1	1	2	1	1	1	1	1	1	2	42	4	3	3	1	1	3	1	0	0	2	12	2	2.11765	3.85714	2.8	4.6	3.88235	1
225	2	3	3	2	2	3	2	2	3	3	2	2	2	3	4	3	3	4	4	4	1	1	1	1	1	0	4	4	4	2	45	5	1	0	0	1	2	0	0	0	4	4	0	3.64706	2.42857	3.8	2.4	2.35294	4
226	2	2	2	2	2	2	3	3	4	2	2	3	3	3	4	4	3	4	4	4	1	1	1	1	1	0	4	4	3	2	52	10	2	3	1	3	3	0	1	1	4	14	3	3.70588	2.28571	4	2.6	2.29412	3.66667
227	3	1	2	2	2	1	1	1	4	3	1	2	2	4	4	4	2	5	4	4	1	1	1	1	1	0	2	2	2	2	60	8	1	2	0	0	3	0	1	0	3	7	1	4.17647	1.42857	4.2	2.4	1.82353	2
230	1	2	2	3	2	1	3	1	4	1	1	2	2	2	4	4	4	4	4	4	1	1	1	1	1	0	2	2	3	2	33	9	0	3	0	1	3	0	0	0	4	7	1	4.11765	2	4	1.6	1.88235	2.33333
231	2	1	2	1	1	2	2	3	4	2	5	2	1	2	5	5	2	4	5	4	1	1	1	1	1	0	3	2	3	1	33	2	1	1	1	1	2	0	1	0	4	7	1	4.17647	1.71429	4.6	2.4	1.82353	2.66667
235	2	2	2	2	2	3	2	2	3	3	3	5	3	4	4	4	3	4	4	4	1	1	2	2	1	1	5	5	5	2	44	9	0	3	0	0	2	0	0	0	4	5	0	3.47059	2.14286	4	3.6	2.52941	5
238	3	2	3	2	3	4	4	2	3	3	3	2	2	4	3	3	4	4	3	4	1	1	1	1	1	1	2	3	2	2	41	2	1	1	0	0	3	0	0	0	3	5	0	3.23529	2.85714	3.4	2.8	2.76471	2.33333
239	2	3	3	2	3	2	3	3	3	2	3	4	2	2	3	3	4	4	3	4	1	1	2	1	1	0	2	2	3	2	50	8	1	2	1	2	2	0	0	0	4	8	1	3.35294	2.71429	3.4	2.6	2.64706	2.33333
240	3	2	1	2	2	1	2	3	4	3	3	3	3	4	4	4	2	4	4	4	1	1	1	1	1	0	2	2	2	2	60	8	-9999	-9999	-9999	-9999	-9999	-9999	-9999	-9999	-9999	-9999	-9999	3.70588	1.85714	4	3.2	2.29412	2
241	1	2	2	2	2	2	1	2	4	1	1	2	2	2	4	4	2	4	4	4	1	1	1	2	1	0	4	5	4	2	42	8	0	2	1	2	2	0	0	0	3	7	1	4.17647	1.85714	4	1.6	1.82353	4.33333
242	3	3	1	2	2	1	3	1	4	2	3	3	3	3	4	4	3	4	4	4	1	1	2	1	1	0	4	4	4	2	51	8	1	1	0	3	3	0	1	0	4	9	1	3.82353	1.85714	4	2.8	2.17647	4
245	3	1	1	1	1	2	1	3	3	2	3	3	2	3	4	4	1	4	4	4	1	1	1	1	1	0	4	4	4	2	50	8	0	3	1	3	3	0	0	0	4	10	1	4.05882	1.42857	4	2.6	1.94118	4
247	3	1	2	2	2	1	2	2	4	3	2	2	2	4	4	3	4	4	4	4	1	1	1	1	1	0	3	3	4	2	58	8	0	2	0	1	2	0	0	0	3	5	0	3.88235	1.71429	3.8	2.6	2.11765	3.33333
248	3	1	3	2	1	1	1	2	4	4	2	4	4	4	4	3	3	4	4	4	1	1	1	1	1	0	3	3	2	2	32	4	1	3	0	1	3	0	0	0	2	8	1	3.64706	1.57143	3.8	3.6	2.35294	2.66667
249	3	2	2	1	2	2	2	3	4	3	3	2	3	3	4	4	3	4	4	4	1	1	1	1	1	0	2	2	2	2	58	9	1	1	0	1	1	0	0	0	4	4	0	3.76471	2	4	2.8	2.23529	2
253	2	3	1	3	2	1	1	2	5	4	4	4	2	4	3	5	1	4	5	4	1	1	1	1	1	0	-9999	-9999	-9999	-9999	-9999	-9999	-9999	-9999	-9999	-9999	-9999	-9999	-9999	-9999	-9999	-9999	-9999	3.64706	1.85714	4.2	3.6	2.35294	-9999
255	1	2	2	2	3	2	2	3	3	2	2	1	2	3	4	4	3	4	4	4	1	1	1	1	1	0	2	2	2	1	57	10	1	2	0	0	2	0	1	0	2	6	1	3.88235	2.28571	4	2	2.11765	2
256	4	1	2	2	2	2	1	2	4	3	2	2	2	3	5	3	2	4	4	4	1	1	1	1	1	0	4	4	4	2	61	8	1	0	0	0	2	0	2	0	3	5	0	4	1.71429	4	2.4	2	4
257	2	3	2	2	2	2	2	2	4	1	2	2	2	2	5	4	3	4	4	4	1	1	1	1	1	0	3	2	3	1	66	1	1	1	0	0	2	0	1	0	4	5	0	4.05882	2.14286	4.2	1.8	1.94118	2.66667
258	2	2	2	2	2	2	2	1	3	3	4	4	5	4	4	3	3	2	3	4	1	1	1	1	1	0	1	1	1	2	44	11	0	1	0	1	1	0	0	0	4	3	0	3.23529	1.85714	3.2	4	2.76471	1
263	4	1	4	2	3	3	4	4	4	4	4	3	3	4	4	3	4	3	3	4	1	1	1	1	1	1	2	1	2	2	38	8	0	0	0	3	0	0	0	0	3	3	0	2.94118	3	3.4	3.6	3.05882	1.66667
264	2	2	1	1	2	1	2	1	5	2	3	5	3	3	5	4	3	5	5	4	1	1	1	2	1	0	3	2	3	2	48	2	0	3	0	1	3	0	2	0	2	9	1	4.05882	1.42857	4.6	3.2	1.94118	2.66667
267	2	2	3	2	2	2	2	1	4	2	3	2	2	5	4	4	3	4	4	4	1	1	2	1	1	0	4	3	4	1	37	8	0	0	1	1	3	0	0	0	3	5	0	3.76471	2	4	2.8	2.23529	3.66667
279	4	4	4	4	3	3	2	3	2	4	4	4	4	4	3	3	4	2	2	4	1	1	1	1	1	1	4	4	3	2	43	2	2	2	0	1	2	0	0	0	3	7	1	2.52941	3.28571	2.8	4	3.47059	3.66667
280	1	1	1	1	1	1	2	1	4	2	2	2	1	2	5	5	2	5	5	4	1	1	1	1	1	0	3	3	3	2	58	11	0	0	0	0	1	0	0	0	4	1	0	4.64706	1.14286	4.8	1.8	1.35294	3
285	3	2	2	1	2	2	1	2	4	2	3	2	1	3	4	4	2	4	4	4	1	1	1	1	1	0	4	2	2	2	62	4	1	1	1	0	1	0	0	0	2	4	0	4.05882	1.71429	4	2.2	1.94118	2.66667
286	2	1	2	3	2	1	1	1	5	2	2	1	2	2	4	5	3	5	4	4	1	1	1	2	1	0	2	1	2	2	57	4	0	2	0	0	1	0	0	0	4	3	0	4.35294	1.57143	4.4	1.8	1.64706	1.66667
290	4	3	3	4	2	2	2	3	2	4	4	4	4	4	3	3	3	3	3	4	1	1	1	1	1	1	1	1	1	1	64	11	2	2	1	1	2	0	0	0	3	8	1	2.88235	2.71429	3.2	4	3.11765	1
291	2	3	2	2	2	2	2	2	4	3	2	2	2	2	4	4	2	4	4	4	1	1	1	1	1	0	4	2	4	1	60	2	1	1	0	1	2	0	0	0	4	5	0	3.88235	2.14286	4	2.2	2.11765	3.33333
293	4	1	4	3	1	1	1	1	4	3	3	2	3	3	4	3	3	4	3	4	1	1	1	1	1	0	2	2	2	2	45	7	0	1	0	0	2	0	0	0	4	3	0	3.76471	1.71429	3.6	2.8	2.23529	2
295	3	3	2	2	2	2	1	2	4	2	1	1	2	3	4	4	2	5	4	4	1	1	1	1	1	0	2	2	2	2	48	8	0	1	1	1	1	0	0	0	4	4	0	4.11765	2	4.2	1.8	1.88235	2
296	3	1	4	3	4	2	3	3	3	4	4	1	2	3	3	3	3	5	4	4	1	1	1	1	1	1	-9999	-9999	-9999	-9999	-9999	-9999	-9999	-9999	-9999	-9999	-9999	-9999	-9999	-9999	-9999	-9999	-9999	3.35294	2.85714	3.8	2.8	2.64706	-9999
301	3	3	3	2	2	2	1	3	2	3	2	2	4	4	4	4	2	3	3	4	1	1	1	1	1	0	2	2	2	2	35	9	1	2	0	1	0	0	0	0	4	4	0	3.47059	2.28571	3.6	3	2.52941	2
302	2	1	1	1	1	2	1	1	4	2	2	2	2	3	4	4	2	3	4	4	1	1	1	1	1	1	3	3	2	2	60	8	0	1	0	0	1	0	0	0	3	2	0	4.23529	1.14286	3.8	2.2	1.76471	2.66667
304	4	3	4	2	2	2	4	2	3	5	4	5	3	5	5	3	5	4	3	4	1	1	2	2	1	1	2	1	2	2	48	8	1	2	0	1	2	0	0	0	4	6	1	2.94118	2.71429	3.8	4.4	3.05882	1.66667
305	3	2	2	2	2	2	2	2	5	2	3	2	2	2	3	2	3	5	5	4	1	1	1	1	1	0	5	5	5	2	64	8	2	2	1	3	3	0	2	1	4	14	3	3.88235	2	3.8	2.2	2.11765	5
306	2	2	1	2	1	1	2	3	4	1	2	3	1	2	5	4	2	5	5	4	1	1	1	1	1	1	4	1	3	1	50	2	0	2	0	0	2	0	0	0	2	4	0	4.35294	1.71429	4.6	1.8	1.64706	2.66667
307	3	1	1	1	2	1	1	2	4	2	1	1	2	2	4	4	2	5	4	4	1	1	1	1	1	0	5	4	4	2	47	8	0	0	0	0	0	0	0	0	4	0	0	4.47059	1.28571	4.2	1.6	1.52941	4.33333
308	2	3	1	1	2	1	2	5	5	3	3	4	2	3	1	3	4	4	4	4	1	1	1	1	1	0	1	1	1	2	46	8	0	0	0	0	0	0	0	0	3	0	0	3.41176	2.14286	3.2	3	2.58824	1
311	2	2	1	2	3	3	2	3	4	3	2	3	2	2	4	4	3	4	4	4	1	1	1	1	1	1	4	3	3	1	32	2	0	1	0	0	2	0	0	0	3	3	0	3.76471	2.28571	4	2.4	2.23529	3.33333
312	2	1	1	2	2	1	1	1	3	2	3	2	1	2	1	2	2	4	3	4	1	1	1	1	1	1	4	4	4	1	47	8	1	0	0	0	1	0	0	0	2	2	0	3.94118	1.28571	2.8	2	2.05882	4
314	2	3	3	3	3	3	3	2	3	2	2	3	2	2	4	4	2	4	3	4	1	1	1	1	1	0	3	3	2	2	62	2	1	1	1	1	2	0	0	0	3	6	1	3.52941	2.85714	3.8	2.2	2.47059	2.66667
315	4	4	3	4	2	2	2	1	4	3	1	2	2	4	2	3	3	3	3	4	1	1	1	1	1	0	4	4	4	2	62	7	2	2	0	1	2	0	1	0	4	8	1	3.35294	2.57143	3	2.4	2.64706	4
317	2	1	2	2	2	2	2	2	3	2	2	2	2	2	4	4	3	4	4	4	1	1	1	1	1	0	1	3	3	1	31	8	1	2	0	3	2	0	0	0	4	8	1	4.05882	1.85714	4	2	1.94118	2.33333
318	2	3	2	3	1	1	1	1	3	3	1	3	2	4	4	3	1	4	3	4	1	1	2	1	1	0	3	2	3	2	48	8	2	2	0	1	2	0	0	0	4	7	1	3.82353	1.71429	3.6	2.6	2.17647	2.66667
321	3	3	3	2	2	1	2	2	3	3	2	2	3	3	4	2	4	5	4	4	1	1	1	1	1	0	2	2	2	2	44	2	0	3	0	3	3	0	0	0	3	9	1	3.70588	2.14286	3.8	2.6	2.29412	2
325	3	2	2	1	2	3	2	3	3	1	3	2	3	3	4	3	3	4	4	4	1	1	1	1	1	0	3	4	3	2	53	2	1	2	0	1	1	0	1	0	3	6	1	3.76471	2.14286	3.8	2.4	2.23529	3.33333
326	2	2	2	1	2	2	2	3	4	2	2	2	1	3	5	5	3	5	4	4	1	1	1	1	1	1	3	2	2	2	58	2	1	3	1	1	3	0	0	0	4	9	1	4.17647	2	4.6	2	1.82353	2.33333
328	3	1	1	1	2	1	2	2	4	3	3	3	4	4	5	3	4	4	4	4	1	1	1	1	1	1	3	2	3	2	27	8	1	2	1	2	2	0	0	0	4	8	1	3.82353	1.42857	4	3.4	2.17647	2.66667
329	3	1	1	2	2	2	3	3	4	3	1	1	4	4	5	4	4	4	4	4	1	1	1	1	1	0	4	3	2	2	33	10	1	3	0	1	3	0	0	0	3	8	1	3.88235	2	4.2	2.6	2.11765	3
331	1	1	1	1	3	1	2	1	4	2	3	2	2	4	5	4	3	5	5	4	1	1	1	1	1	0	2	1	2	1	68	2	3	2	2	1	3	1	2	1	3	15	3	4.23529	1.42857	4.6	2.6	1.76471	1.66667
334	4	3	3	3	3	3	2	3	3	3	3	2	3	3	4	3	4	2	2	4	1	2	1	1	1	1	2	1	1	1	39	8	-9999	-9999	-9999	-9999	-9999	-9999	-9999	-9999	-9999	-9999	-9999	3.11765	2.85714	3	2.8	2.88235	1.33333
335	3	3	3	3	2	2	2	2	3	2	2	2	3	3	4	3	3	4	4	4	1	1	1	1	1	0	2	2	2	1	65	2	1	1	0	0	2	0	1	0	3	5	0	3.64706	2.42857	3.8	2.4	2.35294	2
336	3	4	2	2	2	1	4	4	4	2	2	4	3	4	4	4	3	4	4	4	1	1	2	2	1	0	1	2	2	2	47	8	2	3	1	2	3	0	1	0	4	12	2	3.41176	2.71429	4	3	2.58824	1.66667
337	3	3	3	2	2	1	2	2	3	2	1	2	2	3	4	3	1	4	3	4	1	1	1	1	1	0	3	3	3	2	30	8	0	1	0	0	2	0	0	0	2	3	0	3.82353	2.14286	3.6	2	2.17647	3
338	3	3	2	2	3	3	3	1	4	3	2	5	4	5	2	4	2	5	4	4	1	1	1	1	1	0	1	1	1	1	61	2	1	0	0	0	3	0	0	0	2	4	0	3.23529	2.42857	3.8	3.8	2.76471	1
339	3	2	3	1	2	1	2	3	3	2	2	2	2	3	4	3	3	4	4	4	1	1	1	1	1	0	3	2	3	1	65	2	1	2	0	2	3	0	0	0	1	8	1	3.88235	2	3.8	2.2	2.11765	2.66667
341	2	3	2	2	2	3	2	1	3	5	3	3	3	3	4	2	4	5	5	4	1	1	2	1	1	0	4	4	2	2	37	8	0	0	0	1	2	0	0	0	4	3	0	3.52941	2.14286	4	3.4	2.47059	3.33333
343	2	2	3	3	3	2	3	1	4	1	3	2	2	1	4	4	4	5	4	4	1	1	1	1	1	0	-9999	-9999	-9999	-9999	-9999	-9999	-9999	-9999	-9999	-9999	-9999	-9999	-9999	-9999	-9999	-9999	-9999	3.94118	2.42857	4.2	1.8	2.05882	-9999
344	4	2	2	3	2	2	1	1	4	3	2	2	2	4	4	2	3	5	4	4	1	1	1	1	1	0	3	2	2	2	57	9	0	2	0	0	1	0	0	1	3	4	0	3.82353	1.85714	3.8	2.6	2.17647	2.33333
345	2	2	2	2	2	1	1	2	4	1	1	1	2	3	4	4	3	4	4	4	1	1	1	1	1	0	5	1	2	2	35	7	1	3	0	2	3	0	0	0	3	9	1	4.23529	1.71429	4	1.6	1.76471	2.66667
347	4	2	2	4	2	2	2	2	4	3	3	3	3	3	4	3	3	4	4	4	1	1	1	1	1	0	3	3	3	2	29	8	0	1	0	0	1	0	0	0	2	2	0	3.52941	2.28571	3.8	3	2.47059	3
354	2	2	3	2	2	2	4	3	2	4	3	4	3	4	4	3	4	4	3	4	1	1	1	1	1	1	1	1	1	2	45	5	1	2	0	2	3	0	0	0	4	8	1	3.17647	2.57143	3.6	3.6	2.82353	1
356	3	2	3	3	2	2	2	2	3	3	3	3	3	3	4	3	4	4	3	4	1	1	1	1	1	0	2	2	3	2	28	1	1	2	0	2	1	0	0	0	4	6	1	3.47059	2.28571	3.6	3	2.52941	2.33333
357	3	4	4	4	3	4	5	1	4	5	3	4	5	5	4	4	3	4	3	4	1	1	2	1	1	0	1	2	1	2	32	8	2	2	0	3	3	0	0	0	3	10	1	2.58824	3.57143	3.8	4.4	3.41176	1.33333
358	1	3	3	3	3	2	2	2	4	2	2	2	2	3	4	4	3	4	4	4	1	1	2	1	1	0	4	4	4	1	26	2	0	0	0	0	2	0	0	0	4	2	0	3.70588	2.57143	4	2.2	2.29412	4
360	2	3	3	3	2	4	2	3	3	4	5	4	4	5	4	2	2	3	3	4	1	1	1	1	1	1	4	5	4	2	33	11	2	2	2	3	3	1	1	1	4	15	3	2.70588	2.85714	3.2	4.4	3.29412	4.33333
365	2	2	3	2	2	2	2	4	4	2	2	2	2	2	4	5	2	4	4	4	1	1	1	1	1	0	4	4	5	1	34	4	2	1	2	2	3	1	2	1	3	14	3	3.88235	2.42857	4.2	2	2.11765	4.33333
368	1	2	1	2	2	3	2	3	3	1	3	2	2	4	4	4	4	4	4	4	1	1	1	2	2	0	4	4	4	1	54	5	1	1	0	0	2	0	1	0	4	5	0	3.82353	2.14286	4	2.4	2.17647	4
370	4	1	2	2	2	2	4	2	4	2	2	5	5	5	4	4	1	3	2	4	1	1	1	2	1	0	1	1	2	1	42	2	0	1	0	0	0	0	0	0	3	1	0	3.23529	2.14286	3.4	3.8	2.76471	1.33333
371	3	3	2	3	2	2	2	3	5	3	3	3	3	3	4	3	3	5	4	4	1	1	1	1	1	0	3	1	2	2	59	8	0	2	0	0	3	0	0	0	4	5	0	3.52941	2.42857	4	3	2.47059	2
373	4	3	3	3	2	2	2	1	4	2	2	3	2	3	4	4	2	4	4	4	1	1	1	1	1	0	3	2	2	2	40	5	0	1	0	1	0	0	0	0	4	2	0	3.76471	2.28571	4	2.4	2.23529	2.33333
374	2	2	4	2	3	3	2	3	2	4	4	4	4	4	4	2	3	3	3	4	1	1	1	2	1	1	4	5	5	2	26	6	0	0	0	0	1	0	0	0	3	1	0	2.88235	2.71429	3.2	4	3.11765	4.66667
375	2	2	1	2	2	2	2	2	5	3	3	3	2	2	2	2	3	3	5	4	1	1	1	1	1	0	4	4	4	1	53	12	0	2	0	1	2	0	1	0	3	6	1	3.64706	1.85714	3.2	2.6	2.35294	4
377	2	1	1	1	1	1	1	1	4	2	2	1	1	2	4	4	2	4	4	4	1	1	1	1	1	0	5	5	5	2	51	9	0	2	0	2	2	0	0	0	4	6	1	4.52941	1	4	1.6	1.47059	5
382	2	2	3	3	2	3	3	3	4	2	3	3	3	3	4	3	4	4	4	4	1	1	1	1	1	0	2	2	2	2	30	2	0	2	0	1	2	0	1	0	4	6	1	3.41176	2.71429	3.8	2.8	2.58824	2
384	4	2	3	4	2	1	1	3	4	4	1	4	4	5	4	1	4	4	4	4	1	1	1	1	1	0	5	3	2	2	48	8	3	3	0	0	3	0	1	0	4	10	1	3.23529	2.28571	3.4	3.6	2.76471	3.33333
388	2	3	2	3	2	3	2	1	3	3	4	4	3	4	4	3	3	4	3	4	1	1	1	1	1	0	2	2	2	1	53	8	1	1	0	0	2	0	0	0	4	4	0	3.29412	2.28571	3.6	3.6	2.70588	2
394	1	1	2	2	2	2	4	2	4	1	1	2	1	2	4	4	2	5	4	4	1	1	1	1	1	1	4	3	4	1	38	9	0	0	1	0	1	0	0	0	4	2	0	4.17647	2.14286	4.2	1.4	1.82353	3.66667
398	1	1	1	1	2	2	1	1	4	2	2	2	2	2	5	4	2	5	4	4	1	1	1	2	1	1	5	4	5	2	60	8	0	3	1	1	3	0	0	0	1	8	1	4.41176	1.28571	4.4	2	1.58824	4.66667
399	2	3	2	3	2	1	1	1	1	2	3	3	3	3	4	4	3	5	4	4	1	1	1	1	1	0	5	5	5	2	52	10	0	0	0	0	0	0	0	0	3	0	0	3.88235	1.85714	4.2	2.8	2.11765	5
402	4	1	2	1	1	1	2	1	5	2	4	4	2	4	5	2	5	5	2	4	1	1	1	1	1	1	4	4	4	2	37	8	2	3	0	2	3	0	0	0	2	10	1	3.82353	1.28571	3.6	3.2	2.17647	4
410	2	2	2	2	2	1	1	2	4	2	1	2	2	2	2	4	2	5	4	4	1	1	1	1	1	1	4	4	4	1	57	12	0	1	0	0	1	0	0	0	3	2	0	4.11765	1.71429	3.8	1.8	1.88235	4
411	4	3	2	2	2	2	2	2	4	3	2	3	2	3	3	4	2	4	4	4	1	1	1	1	1	1	3	2	2	2	32	6	1	3	2	2	3	0	1	1	4	13	3	3.70588	2.14286	3.8	2.6	2.29412	2.33333
413	3	1	1	1	1	1	1	1	3	3	2	1	2	3	5	4	1	3	4	4	1	1	1	1	1	0	4	2	2	2	36	9	2	2	0	2	2	0	0	0	1	8	1	4.35294	1	4	2.2	1.64706	2.66667
416	3	1	1	1	1	1	1	1	4	2	2	3	3	4	5	5	4	4	4	4	1	1	1	1	1	0	4	4	4	1	54	9	3	3	1	3	3	0	3	0	2	16	4	4.29412	1	4.4	2.8	1.70588	4
417	3	2	1	3	3	1	1	2	4	3	1	1	1	3	3	4	2	5	4	4	1	1	1	1	1	0	4	4	4	2	60	3	2	3	0	2	2	0	0	0	4	9	1	4.11765	1.85714	4	1.8	1.88235	4
421	2	1	2	3	3	2	3	4	3	1	2	2	2	2	4	4	4	4	4	4	1	1	2	2	1	0	5	5	5	1	31	8	1	1	1	0	2	0	0	0	3	5	0	3.82353	2.57143	4	1.8	2.17647	5
422	3	1	3	2	2	1	4	3	3	3	2	4	2	4	4	4	1	4	4	4	1	1	1	1	1	1	4	4	4	2	27	8	1	2	0	2	3	0	0	1	4	9	1	3.58824	2.28571	4	3	2.41176	4
424	3	2	3	2	2	3	3	2	3	4	3	3	3	4	5	3	4	4	3	4	1	2	2	2	1	1	3	3	3	2	30	7	1	2	0	3	2	0	0	1	2	9	1	3.35294	2.42857	3.8	3.4	2.64706	3
425	1	1	2	2	2	2	4	1	4	2	4	4	3	4	4	3	3	4	5	4	1	1	1	1	1	0	4	5	5	2	49	2	0	1	0	1	2	0	1	0	3	5	0	3.58824	2	4	3.4	2.41176	4.66667
426	3	1	1	1	1	2	2	2	3	3	4	3	2	2	4	4	2	4	4	4	1	1	1	1	1	0	2	2	2	2	40	2	-9999	-9999	-9999	-9999	-9999	-9999	-9999	-9999	-9999	-9999	-9999	4	1.42857	4	2.8	2	2
427	2	2	2	2	2	2	2	2	4	2	2	3	2	3	4	4	2	4	4	4	1	1	1	2	1	0	3	2	2	1	52	1	1	1	0	0	2	0	0	0	4	4	0	3.88235	2	4	2.4	2.11765	2.33333
428	2	3	3	3	3	3	2	4	4	3	3	3	3	3	3	4	3	4	4	4	1	1	1	1	1	1	-9999	-9999	-9999	-9999	-9999	-9999	-9999	-9999	-9999	-9999	-9999	-9999	-9999	-9999	-9999	-9999	-9999	3.23529	3	3.8	3	2.76471	-9999
429	3	1	2	2	2	2	3	2	4	3	2	3	2	2	4	5	4	4	2	4	1	1	1	1	1	0	2	2	2	2	62	6	1	1	0	1	2	0	0	0	4	5	0	3.82353	2	3.8	2.4	2.17647	2
431	3	2	2	2	2	3	2	2	4	1	2	5	2	3	4	5	2	2	4	4	1	1	1	1	1	0	1	1	1	2	38	9	1	2	0	0	2	0	0	0	1	5	0	3.70588	2.14286	3.8	2.6	2.29412	1
432	1	2	1	2	3	1	3	3	4	3	3	4	2	3	5	5	3	4	5	4	1	1	1	1	1	0	3	3	3	2	31	8	3	2	0	1	2	0	1	0	4	9	1	3.82353	2.14286	4.6	3	2.17647	3
435	3	3	3	3	2	2	2	3	4	3	4	3	3	5	2	2	4	3	4	4	1	1	1	2	1	1	3	2	3	1	31	8	0	1	0	1	3	0	0	0	3	5	0	3	2.57143	3	3.6	3	2.66667
439	3	2	2	2	2	4	2	2	1	4	2	4	2	5	5	4	4	5	4	4	1	1	1	2	1	0	4	4	4	2	46	8	1	2	0	1	3	0	0	0	3	7	1	3.58824	2.28571	4.4	3.4	2.41176	4
440	3	2	2	2	1	3	1	1	4	3	3	2	1	3	4	4	3	3	4	4	1	1	2	1	1	0	2	1	2	2	42	8	1	1	0	0	1	0	0	0	3	3	0	3.94118	1.71429	3.8	2.4	2.05882	1.66667
448	2	1	2	1	2	2	3	3	4	3	2	2	2	3	4	4	2	4	4	4	1	1	1	1	1	0	4	4	4	1	36	8	1	1	1	2	3	0	0	0	4	8	1	3.88235	2	4	2.4	2.11765	4
449	2	2	4	3	2	3	3	2	3	2	5	4	5	5	4	3	4	4	4	4	1	1	1	1	1	1	3	3	4	2	59	7	1	1	0	0	2	0	0	0	1	4	0	3	2.71429	3.8	4.2	3	3.33333
452	4	1	1	1	1	3	4	3	2	4	4	4	4	4	5	3	5	3	4	4	1	1	1	1	1	0	4	4	4	2	52	1	2	3	0	1	2	0	0	0	3	8	1	3.35294	2	3.8	4	2.64706	4
453	3	2	2	2	2	2	3	2	4	3	3	2	2	3	4	4	4	4	4	4	1	1	2	1	1	0	2	4	4	2	44	8	1	2	1	2	3	1	0	0	2	10	1	3.76471	2.14286	4	2.6	2.23529	3.33333
457	3	2	1	3	2	3	2	1	3	2	4	5	2	5	5	1	2	3	3	4	1	1	1	1	1	0	2	2	3	2	60	2	2	3	0	3	3	0	0	0	1	11	2	3.29412	2	3.2	3.6	2.70588	2.33333
458	4	1	2	2	2	2	2	1	2	2	4	4	4	4	3	3	3	4	3	4	1	1	1	1	2	0	4	4	3	-9999	-9999	-9999	-9999	-9999	-9999	-9999	-9999	-9999	-9999	-9999	-9999	-9999	-9999	3.47059	1.71429	3.4	3.6	2.52941	3.66667
463	2	1	2	2	3	1	3	2	3	3	4	4	4	4	4	3	3	4	4	4	1	1	1	1	1	0	2	1	1	2	53	8	0	2	0	0	0	0	0	0	3	2	0	3.41176	2	3.8	3.8	2.58824	1.33333
468	4	2	1	3	2	3	3	2	3	3	3	2	2	3	5	4	4	4	4	4	1	1	1	1	1	0	4	2	4	1	53	8	2	1	0	0	3	0	0	0	4	6	1	3.76471	2.28571	4.2	2.6	2.23529	3.33333
470	3	3	1	1	3	2	2	1	3	1	2	2	2	3	4	4	3	4	4	4	1	1	1	1	2	0	4	4	3	1	62	4	1	1	0	0	3	0	0	0	4	5	0	4.05882	1.85714	4	2	1.94118	3.66667
471	2	1	2	2	2	2	3	2	3	2	2	2	2	3	4	4	3	4	4	4	1	1	1	1	1	0	4	4	4	2	44	8	1	3	0	1	2	0	0	0	3	7	1	3.94118	2	4	2.2	2.05882	4
473	3	1	1	1	1	1	1	1	5	1	1	2	1	1	5	5	2	5	5	4	1	1	1	1	1	0	2	1	2	2	76	8	-9999	-9999	-9999	-9999	-9999	-9999	-9999	-9999	-9999	-9999	-9999	4.88235	1	4.8	1.2	1.11765	1.66667
474	1	4	2	2	2	1	1	2	4	1	1	1	1	2	4	4	3	5	5	4	1	1	1	1	2	0	5	2	5	-9999	-9999	-9999	-9999	-9999	-9999	-9999	-9999	-9999	-9999	-9999	-9999	-9999	-9999	4.35294	2	4.4	1.2	1.64706	4
475	3	1	1	1	2	1	1	1	4	3	3	1	2	3	4	4	2	4	3	4	1	1	1	1	1	0	5	4	4	2	57	5	0	2	0	0	2	0	0	0	3	4	0	4.17647	1.14286	3.8	2.4	1.82353	4.33333
477	4	2	4	2	2	2	2	2	3	4	4	3	3	4	4	3	3	3	4	4	1	1	1	1	1	0	4	5	4	-9999	-9999	-9999	-9999	-9999	-9999	-9999	-9999	-9999	-9999	-9999	-9999	-9999	-9999	3.29412	2.28571	3.6	3.6	2.70588	4.33333
480	4	2	3	2	3	4	4	2	2	2	2	5	4	4	4	1	3	4	4	4	1	1	1	1	1	1	1	3	2	2	60	12	2	2	0	3	3	0	1	0	3	11	2	3.05882	2.85714	3.4	3.4	2.94118	2
481	3	3	3	2	2	1	1	2	4	5	3	2	2	4	4	4	2	4	4	4	1	1	1	1	1	0	4	4	4	-9999	-9999	-9999	-9999	-9999	-9999	-9999	-9999	-9999	-9999	-9999	-9999	-9999	-9999	3.64706	2	4	3.2	2.35294	4
483	3	2	2	2	3	2	2	3	4	3	3	2	3	4	4	4	3	2	3	4	1	1	1	1	1	0	3	3	3	2	47	2	2	3	0	2	3	0	1	0	3	11	2	3.41176	2.28571	3.4	3	2.58824	3
491	3	1	3	1	2	2	1	2	4	2	1	1	2	3	4	4	3	4	4	4	1	1	1	1	1	1	4	4	3	2	33	6	0	1	0	0	3	0	0	0	3	4	0	4.17647	1.71429	4	1.8	1.82353	3.66667
492	1	2	2	2	2	2	2	3	3	3	2	2	3	3	4	3	3	4	3	4	1	1	1	1	1	0	4	4	4	2	59	8	2	3	0	0	2	2	2	0	3	11	2	3.64706	2.14286	3.6	2.6	2.35294	4
493	2	3	3	3	2	3	2	1	4	2	2	2	2	4	4	3	3	4	3	4	1	1	1	1	1	1	4	4	4	2	40	10	2	2	0	1	3	0	1	0	4	9	1	3.58824	2.42857	3.6	2.4	2.41176	4
494	2	3	3	3	3	3	3	2	4	3	3	3	3	3	4	4	4	5	4	4	1	1	1	1	1	0	4	4	4	2	62	4	1	1	1	1	1	0	0	0	2	5	0	3.41176	2.85714	4.2	3	2.58824	4
495	2	1	3	3	2	3	2	2	3	2	1	3	2	3	4	4	2	5	4	4	1	1	2	1	1	0	3	1	2	2	26	8	0	1	0	1	2	0	0	0	3	4	0	3.88235	2.28571	4.2	2.2	2.11765	2
499	3	3	4	3	3	2	4	2	4	2	3	3	4	4	4	3	4	4	4	4	1	1	2	1	1	0	2	2	3	1	67	2	2	3	1	1	3	0	0	0	4	10	1	3.17647	3	3.8	3.2	2.82353	2.33333
503	2	2	2	2	2	3	2	3	4	3	3	2	2	3	5	2	3	4	4	4	1	1	2	1	1	1	4	4	4	1	35	3	2	1	0	0	3	0	1	0	1	7	1	3.64706	2.28571	3.8	2.6	2.35294	4
505	3	2	2	2	2	1	1	1	4	3	3	2	3	4	4	4	3	4	4	4	1	1	1	1	1	0	3	4	4	2	37	8	3	3	1	1	2	0	1	0	4	11	2	3.88235	1.57143	4	3	2.11765	3.66667
512	1	3	3	3	3	2	2	3	4	2	2	2	2	2	4	4	4	4	4	4	1	1	1	1	1	0	4	4	4	2	31	8	3	0	3	0	3	0	3	0	4	12	2	3.70588	2.71429	4	2	2.29412	4
517	3	1	2	3	2	2	3	3	4	3	3	3	3	3	4	4	3	4	4	4	1	1	2	2	1	0	4	3	3	2	56	8	1	2	0	1	2	0	0	0	3	6	1	3.58824	2.28571	4	3	2.41176	3.33333
519	3	2	2	2	2	3	3	2	4	2	2	2	3	3	2	4	2	4	4	4	1	1	1	1	1	0	4	4	3	2	56	2	0	0	0	2	0	1	3	1	4	7	1	3.64706	2.28571	3.6	2.4	2.35294	3.66667
520	2	3	2	2	2	1	3	1	4	2	2	1	2	3	2	1	2	4	4	4	1	1	2	1	1	1	2	3	2	1	56	11	-9999	-9999	-9999	-9999	-9999	-9999	-9999	-9999	-9999	-9999	-9999	3.70588	2	3	2	2.29412	2.33333
522	1	1	2	2	2	2	3	2	2	3	4	2	3	4	4	4	3	4	3	4	1	1	1	1	1	0	2	2	2	1	42	8	0	0	0	0	0	0	0	0	4	0	0	3.58824	2	3.8	3.2	2.41176	2
526	3	2	3	2	3	2	4	3	2	1	4	3	3	3	4	2	4	3	2	4	1	1	1	1	1	0	3	4	3	2	36	8	0	2	0	1	1	0	0	1	4	5	0	3.17647	2.71429	3	2.8	2.82353	3.33333
529	4	2	2	2	1	2	2	2	4	3	3	2	3	3	4	4	3	4	4	4	1	1	2	1	1	1	3	2	3	1	31	2	1	2	0	0	2	0	0	0	2	5	0	3.82353	1.85714	4	2.8	2.17647	2.66667
531	2	1	1	2	2	1	1	1	4	2	2	1	1	3	5	5	1	5	5	4	1	1	1	1	1	0	4	4	4	2	65	8	0	0	0	0	1	0	0	0	4	1	0	4.58824	1.28571	4.8	1.8	1.41176	4
532	2	1	2	3	2	1	1	1	4	3	3	1	3	4	4	4	3	4	3	4	1	1	1	1	1	0	4	4	3	2	32	2	0	1	0	1	2	0	0	0	3	4	0	3.88235	1.57143	3.8	2.8	2.11765	3.66667
534	2	2	1	1	2	2	2	2	3	3	3	3	3	4	5	3	3	4	4	4	1	1	2	1	1	0	2	2	2	2	45	8	0	0	0	0	1	0	0	0	3	1	0	3.76471	1.71429	4	3.2	2.23529	2
536	3	1	3	3	2	3	3	3	3	4	2	3	3	4	4	2	4	3	3	4	1	1	1	2	1	1	2	1	2	2	43	8	0	2	1	1	3	1	1	0	2	9	1	3.17647	2.57143	3.2	3.2	2.82353	1.66667
537	4	2	4	3	3	1	4	3	2	4	2	1	3	5	4	3	2	3	2	4	1	1	1	1	1	1	4	1	4	2	50	9	1	1	0	1	3	0	0	0	3	6	1	3.11765	2.85714	3.2	3	2.88235	3
539	2	1	2	2	3	2	2	3	4	1	2	2	3	2	4	4	3	4	4	4	1	1	1	1	1	0	2	3	4	2	26	8	0	1	0	2	2	0	0	0	4	5	0	3.94118	2.14286	4	2	2.05882	3
540	3	2	2	2	2	2	2	1	4	3	2	2	5	3	4	4	3	4	3	4	1	1	1	1	1	0	2	1	2	2	53	8	3	2	1	3	3	0	0	0	4	12	2	3.70588	1.85714	3.8	3	2.29412	1.66667
542	3	2	1	1	1	2	1	2	4	1	2	3	1	2	4	4	2	4	4	4	1	1	1	1	1	0	3	3	4	2	52	2	1	1	1	1	2	1	1	1	3	9	1	4.29412	1.42857	4	1.8	1.70588	3.33333
543	3	2	3	4	2	1	2	2	4	3	3	3	3	3	3	4	3	3	3	4	1	1	1	1	1	0	2	2	2	1	48	2	1	3	0	3	3	0	1	2	4	13	3	3.41176	2.28571	3.4	3	2.58824	2
546	2	2	2	3	3	2	3	3	3	3	3	3	2	3	4	3	4	4	3	4	1	1	1	1	1	1	4	3	4	2	28	1	1	2	0	1	2	0	0	0	2	6	1	3.41176	2.57143	3.6	2.8	2.58824	3.66667
548	2	2	2	2	1	1	1	1	4	3	3	5	2	2	4	4	3	5	4	4	1	1	1	2	1	0	4	4	2	1	41	7	1	1	2	1	3	0	0	0	3	8	1	4	1.42857	4.2	3	2	3.33333
549	3	1	2	2	2	2	1	1	2	2	1	4	1	4	4	4	1	4	4	4	1	1	1	1	1	0	1	1	1	1	53	8	2	3	1	1	3	0	0	0	2	10	1	4.05882	1.57143	4	2.4	1.94118	1
550	2	3	2	2	2	2	2	2	3	2	2	2	2	3	4	5	2	4	4	4	1	1	2	1	1	0	2	2	2	2	29	8	0	2	0	2	2	0	0	0	2	6	1	3.94118	2.14286	4.2	2.2	2.05882	2
551	2	1	1	1	2	2	3	1	4	2	3	2	1	2	4	4	2	4	4	4	1	1	1	1	1	0	-9999	-9999	-9999	-9999	-9999	-9999	-9999	-9999	-9999	-9999	-9999	-9999	-9999	-9999	-9999	-9999	-9999	4.17647	1.57143	4	2	1.82353	-9999
553	3	4	3	2	3	3	3	4	4	2	1	2	2	4	4	4	4	4	4	4	1	1	1	1	1	0	3	1	3	1	37	8	1	1	1	3	2	0	0	0	3	8	1	3.47059	3.14286	4	2.2	2.52941	2.33333
555	3	2	2	2	1	1	1	1	4	3	3	3	2	5	4	3	3	4	4	4	1	1	1	1	1	0	3	2	2	2	55	2	2	2	1	2	3	0	0	1	3	11	2	3.82353	1.42857	3.8	3.2	2.17647	2.33333
562	1	3	2	1	3	2	2	1	4	3	4	2	2	4	4	4	2	4	4	4	1	1	1	1	1	0	4	4	4	2	41	5	1	1	0	0	1	0	1	0	3	4	0	3.70588	2	4	3	2.29412	4
565	4	2	3	3	1	1	1	2	3	3	3	3	2	3	4	3	3	3	3	4	1	1	1	1	1	0	4	2	3	2	27	11	1	1	0	0	3	0	0	0	3	5	0	3.64706	1.85714	3.4	2.8	2.35294	3
566	3	2	3	3	2	2	3	2	3	4	3	2	3	3	3	3	3	3	3	4	1	1	1	1	1	0	4	4	4	2	28	4	0	3	1	1	3	0	0	0	4	8	1	3.29412	2.42857	3.2	3	2.70588	4
567	4	3	3	3	3	2	2	4	4	3	2	3	2	3	4	4	4	4	4	4	1	1	1	1	1	0	4	3	4	2	51	1	1	2	2	1	3	1	1	1	4	12	2	3.47059	2.85714	4	2.6	2.52941	3.66667
569	3	2	3	2	1	1	1	2	5	1	1	2	3	2	4	3	2	4	4	4	1	1	1	1	1	0	1	1	1	2	64	9	1	1	0	2	3	0	0	0	4	7	1	4.11765	1.71429	3.8	1.8	1.88235	1
570	2	2	2	2	2	2	2	2	4	2	2	2	2	2	5	5	3	5	5	4	1	1	1	1	1	0	1	1	1	2	55	12	0	1	0	1	3	0	0	0	4	5	0	4.23529	2	4.8	2	1.76471	1
572	4	2	2	2	2	2	2	3	4	2	4	4	1	4	4	2	2	3	1	4	1	1	1	1	1	0	-9999	-9999	-9999	-9999	-9999	-9999	-9999	-9999	-9999	-9999	-9999	-9999	-9999	-9999	-9999	-9999	-9999	3.29412	2.14286	2.8	3	2.70588	-9999
574	3	2	2	1	3	3	3	1	3	3	3	3	1	3	5	4	2	5	5	4	1	1	1	1	1	0	2	4	2	2	49	3	2	3	0	1	2	0	2	0	3	10	1	3.94118	2.14286	4.6	2.6	2.05882	2.66667
577	3	3	2	2	2	2	2	2	4	2	2	2	1	3	5	4	2	5	5	4	1	1	1	1	1	0	4	3	3	1	72	3	0	3	2	0	3	0	0	0	3	8	1	4.11765	2.14286	4.6	2	1.88235	3.33333
578	2	3	2	2	1	3	2	3	3	2	2	3	2	3	4	4	3	4	4	4	1	1	1	1	1	0	2	2	2	2	61	11	0	2	0	0	1	0	0	0	4	3	0	3.76471	2.28571	4	2.4	2.23529	2
579	3	2	1	2	1	1	2	2	4	3	2	2	2	3	5	4	3	4	4	4	1	1	1	1	1	0	2	1	2	2	41	2	0	0	0	1	1	0	0	0	3	2	0	4.11765	1.57143	4.2	2.4	1.88235	1.66667
582	2	2	2	2	2	2	2	2	4	3	2	3	2	3	4	3	3	4	4	4	1	1	1	1	1	0	-9999	-9999	-9999	-9999	-9999	-9999	-9999	-9999	-9999	-9999	-9999	-9999	-9999	-9999	-9999	-9999	-9999	3.76471	2	3.8	2.6	2.23529	-9999
583	2	1	1	1	1	1	1	1	4	1	1	1	1	1	5	4	2	4	4	4	1	1	1	1	1	0	4	2	4	1	63	8	1	1	0	0	0	0	0	0	3	2	0	4.76471	1	4.2	1	1.23529	3.33333
585	2	1	2	2	2	1	1	2	4	2	2	2	2	3	4	4	3	4	4	4	1	1	1	1	1	0	4	4	3	2	45	8	0	0	0	0	2	0	0	0	4	2	0	4.11765	1.57143	4	2.2	1.88235	3.66667
587	3	3	2	2	2	3	2	2	3	4	3	3	3	5	2	3	2	3	2	4	1	1	1	1	1	0	2	1	1	2	38	11	0	3	0	1	1	0	0	0	3	5	0	3.05882	2.28571	2.8	3.6	2.94118	1.33333
590	3	1	2	1	3	2	4	1	4	2	3	3	3	3	5	4	3	5	4	4	1	1	1	1	1	0	4	2	1	2	35	8	2	2	0	0	2	0	0	0	1	6	1	3.88235	2	4.4	2.8	2.11765	2.33333
591	4	2	2	2	2	2	2	2	3	3	3	2	3	3	4	3	3	3	3	4	1	1	1	1	1	0	3	2	2	2	58	4	2	2	1	3	3	1	1	0	3	13	3	3.58824	2	3.4	2.8	2.41176	2.33333
594	3	2	2	3	2	2	3	1	3	3	3	3	2	3	4	4	2	4	5	4	1	1	1	1	1	0	2	2	2	2	47	11	2	2	2	1	2	0	0	0	4	9	1	3.76471	2.14286	4.2	2.8	2.23529	2
595	4	4	4	4	4	3	1	2	3	2	2	5	3	2	3	3	5	3	3	4	1	1	2	2	1	1	2	2	3	2	40	3	1	1	0	1	3	0	0	0	3	6	1	3.05882	3.14286	3.2	2.8	2.94118	2.33333
596	2	3	2	3	2	2	3	2	4	2	3	3	2	2	4	4	3	4	4	4	1	1	1	1	1	0	2	1	1	2	65	11	1	2	1	2	2	0	2	0	3	10	1	3.70588	2.42857	4	2.4	2.29412	1.33333
599	2	2	2	3	2	3	3	1	2	4	3	2	3	4	5	3	2	3	4	4	1	1	1	1	1	0	4	3	4	1	29	8	1	1	0	2	2	0	0	0	3	6	1	3.47059	2.28571	3.8	3.2	2.52941	3.66667
601	2	3	3	3	2	3	5	2	3	3	4	5	4	4	3	2	2	3	3	4	1	1	2	2	1	0	-9999	-9999	-9999	-9999	-9999	-9999	-9999	-9999	-9999	-9999	-9999	-9999	-9999	-9999	-9999	-9999	-9999	2.70588	3	3	4	3.29412	-9999
603	3	2	1	1	2	1	1	2	4	1	2	2	2	2	4	5	4	4	4	4	1	1	1	1	1	0	1	1	1	2	60	4	3	3	1	3	2	1	0	0	3	13	3	4.35294	1.42857	4.2	1.8	1.64706	1
605	3	2	2	3	1	2	2	2	4	3	2	4	4	4	4	4	4	4	4	4	1	1	1	1	1	1	2	2	3	2	35	11	0	1	0	0	3	0	1	0	4	5	0	3.58824	2	4	3.4	2.41176	2.33333
606	4	2	3	3	3	3	2	3	4	4	3	2	3	4	3	3	3	4	4	4	1	1	1	1	1	1	1	1	1	2	61	7	1	1	1	2	3	0	0	1	3	9	1	3.23529	2.71429	3.6	3.2	2.76471	1
607	4	2	4	4	3	3	3	2	2	4	4	4	4	4	4	3	4	4	3	4	1	1	2	1	1	0	2	1	2	-9999	-9999	-9999	-9999	-9999	-9999	-9999	-9999	-9999	-9999	-9999	-9999	-9999	-9999	2.88235	3	3.6	4	3.11765	1.66667
609	4	2	2	3	3	2	4	1	4	3	3	1	2	2	4	3	3	5	4	4	1	1	2	1	1	0	3	2	3	2	49	8	0	0	0	0	2	0	0	0	2	2	0	3.76471	2.42857	4	2.2	2.23529	2.66667
615	3	1	1	1	2	3	1	1	3	3	3	4	2	3	4	4	2	3	4	4	1	1	1	1	1	0	3	4	3	1	32	4	1	3	0	0	2	0	2	0	2	8	1	3.88235	1.42857	3.8	3	2.11765	3.33333
616	3	1	1	1	2	2	2	1	3	1	1	3	2	2	5	4	2	4	4	4	1	1	1	2	1	1	4	4	4	2	38	7	1	2	0	2	3	0	0	1	4	9	1	4.35294	1.42857	4.2	1.8	1.64706	4
619	2	1	3	2	2	1	2	2	2	3	1	3	1	4	4	2	1	4	4	4	1	1	1	1	1	0	1	1	2	1	30	8	2	1	0	3	3	0	0	2	3	11	2	3.82353	1.85714	3.6	2.4	2.17647	1.33333
620	2	2	3	3	2	2	1	1	3	3	2	2	2	3	4	3	4	4	4	4	1	1	1	2	1	1	2	1	2	2	32	9	0	0	0	1	0	0	0	0	4	1	0	3.82353	2	3.8	2.4	2.17647	1.66667
621	2	2	1	2	3	2	4	2	3	3	1	3	2	5	4	4	3	4	4	4	1	1	1	1	1	0	3	3	3	1	35	8	3	3	0	3	3	0	0	1	2	13	3	3.64706	2.28571	4	2.8	2.35294	3
624	3	2	1	1	1	1	1	1	4	1	3	2	4	5	4	3	1	4	3	4	1	1	1	1	1	0	5	1	2	2	62	5	0	1	0	0	0	0	0	0	2	1	0	3.94118	1.14286	3.6	3	2.05882	2.66667
626	4	3	4	2	3	4	3	1	2	4	4	2	4	5	4	2	4	3	2	4	1	1	1	1	1	0	5	5	4	2	60	2	0	2	0	0	2	0	0	0	2	4	0	2.82353	2.85714	3	3.8	3.17647	4.66667
627	1	1	2	1	2	2	3	3	5	1	3	2	1	1	5	4	2	5	5	4	1	1	1	1	1	0	2	2	3	2	50	12	0	1	0	0	1	0	0	0	3	2	0	4.29412	2	4.6	1.6	1.70588	2.33333
628	2	2	2	2	2	2	1	2	3	2	2	2	2	3	4	5	1	4	4	4	1	1	2	2	1	1	3	4	3	1	50	1	3	2	1	1	3	0	3	0	1	13	3	4.05882	1.85714	4.2	2.2	1.94118	3.33333
629	2	2	2	2	2	2	2	2	3	3	2	3	2	3	4	3	2	4	4	4	1	1	2	1	1	0	3	4	4	2	42	8	0	0	0	2	2	0	0	0	3	4	0	3.76471	2	3.8	2.6	2.23529	3.66667
630	4	1	2	2	2	1	2	1	4	3	3	3	5	3	4	2	2	3	3	4	1	1	1	1	1	0	3	2	2	1	44	8	1	3	0	1	3	0	0	0	4	8	1	3.52941	1.57143	3.2	3.4	2.47059	2.33333
631	2	2	2	2	2	2	2	2	4	3	4	4	2	3	3	4	4	5	5	4	1	1	1	1	1	0	4	5	5	2	43	9	0	1	0	0	1	0	0	0	3	2	0	3.70588	2	4.2	3.2	2.29412	4.66667
632	3	1	2	1	1	1	1	1	5	3	1	1	2	2	5	4	3	5	4	4	1	1	1	1	1	0	3	3	4	2	61	9	1	3	0	1	1	0	0	0	4	6	1	4.52941	1.14286	4.4	1.8	1.47059	3.33333
633	1	2	2	2	2	2	2	2	4	2	2	2	2	2	5	4	2	4	4	4	1	1	1	1	1	0	3	2	3	2	62	12	2	3	1	2	3	0	0	0	2	11	2	4.05882	2	4.2	2	1.94118	2.66667
634	3	2	1	2	2	2	1	2	3	1	2	3	3	4	4	4	4	4	4	4	1	1	1	1	1	0	-9999	-9999	-9999	-9999	-9999	-9999	-9999	-9999	-9999	-9999	-9999	-9999	-9999	-9999	-9999	-9999	-9999	3.94118	1.71429	4	2.6	2.05882	-9999
638	3	3	2	3	2	1	2	3	3	3	4	2	3	3	3	4	3	4	4	4	1	1	1	1	1	0	4	4	3	2	33	8	1	1	0	0	2	0	0	0	4	4	0	3.52941	2.28571	3.8	3	2.47059	3.66667
641	1	3	2	2	2	3	2	1	5	1	2	1	2	2	5	5	2	5	5	4	1	1	1	1	1	1	4	5	4	1	51	4	2	3	1	1	3	0	1	0	2	11	2	4.29412	2.14286	4.8	1.6	1.70588	4.33333
642	2	2	2	3	2	2	2	2	4	3	3	2	3	3	4	4	3	4	4	4	1	1	2	2	1	0	4	4	4	2	60	8	2	3	0	0	2	0	0	0	3	7	1	3.70588	2.14286	4	2.8	2.29412	4
646	2	2	1	2	2	3	2	3	3	1	1	1	2	2	5	5	1	5	4	4	1	1	1	1	1	0	-9999	-9999	-9999	-9999	-9999	-9999	-9999	-9999	-9999	-9999	-9999	-9999	-9999	-9999	-9999	-9999	-9999	4.29412	2.14286	4.6	1.4	1.70588	-9999
648	3	2	1	1	2	2	2	2	4	2	2	2	2	4	5	2	4	4	4	4	1	1	1	2	1	0	3	1	3	2	59	4	3	3	2	3	3	1	3	2	3	20	4	3.94118	1.71429	3.8	2.4	2.05882	2.33333
650	3	2	3	3	2	1	4	1	4	2	1	2	1	3	4	5	3	4	4	4	1	1	1	1	1	0	2	1	2	2	41	8	0	3	0	1	2	0	0	0	3	6	1	4	2.28571	4.2	1.8	2	1.66667
652	2	3	2	3	2	3	1	1	4	3	1	3	3	3	4	4	2	4	4	4	1	1	1	1	1	0	4	5	4	2	45	8	1	3	0	0	2	0	0	0	4	6	1	3.76471	2.14286	4	2.6	2.23529	4.33333
655	2	1	2	2	1	1	4	3	4	1	1	2	2	1	4	4	1	3	4	4	1	1	2	1	1	0	1	1	2	1	32	8	0	1	0	2	1	0	0	0	4	4	0	4.11765	2	3.8	1.4	1.88235	1.33333
657	2	1	2	2	1	3	2	1	3	2	2	2	3	2	1	2	1	4	4	4	-9999	-9999	-9999	-9999	-9999	-9999	-9999	-9999	-9999	-9999	-9999	-9999	-9999	-9999	-9999	-9999	-9999	-9999	-9999	-9999	-9999	-9999	-9999	3.76471	1.71429	3	2.2	2.23529	-9999
660	3	3	2	2	3	1	2	4	4	1	2	1	2	2	4	4	4	4	4	4	1	1	1	1	1	0	4	4	4	2	65	8	0	2	2	2	2	1	2	2	3	13	3	3.94118	2.42857	4	1.6	2.05882	4
664	3	3	2	3	3	2	4	2	4	1	1	3	3	3	4	4	4	4	4	4	1	1	2	2	1	1	4	4	4	2	37	8	0	1	0	2	3	0	0	2	3	8	1	3.64706	2.71429	4	2.2	2.35294	4
666	2	2	3	2	2	2	1	1	4	1	1	2	3	2	4	4	2	4	4	4	1	1	1	1	1	0	3	2	2	2	35	8	1	2	1	2	3	0	0	1	3	10	1	4.11765	1.85714	4	1.8	1.88235	2.33333
669	3	2	3	2	1	3	2	2	3	2	3	3	3	3	4	3	3	4	4	4	1	2	1	2	1	0	2	4	2	2	47	2	1	1	1	2	2	0	0	0	3	7	1	3.64706	2.14286	3.8	2.8	2.35294	2.66667
675	1	1	1	2	2	2	2	2	4	1	1	2	2	2	5	5	3	4	4	4	1	1	1	1	1	0	3	2	2	2	57	8	2	3	0	0	3	0	1	0	3	9	1	4.35294	1.71429	4.4	1.6	1.64706	2.33333
676	3	2	3	2	1	2	3	2	3	2	2	3	3	4	4	4	3	4	4	4	1	1	2	1	1	0	4	3	4	1	54	8	0	0	0	0	2	0	0	0	3	2	0	3.70588	2.14286	4	2.8	2.29412	3.66667
678	2	4	4	4	2	2	4	3	3	3	5	4	4	4	4	3	5	4	4	4	1	1	1	1	1	0	5	5	5	2	40	7	0	1	0	2	3	0	0	0	2	6	1	2.82353	3.28571	3.8	4	3.17647	5
681	4	3	1	3	2	3	2	3	3	1	1	4	3	3	2	4	4	4	4	4	-9999	-9999	-9999	-9999	-9999	-9999	-9999	-9999	-9999	-9999	-9999	-9999	-9999	-9999	-9999	-9999	-9999	-9999	-9999	-9999	-9999	-9999	-9999	3.58824	2.42857	3.6	2.4	2.41176	-9999
687	3	1	4	1	2	3	3	4	2	4	5	4	4	4	4	4	5	5	4	4	1	1	1	2	1	1	4	4	4	2	46	9	0	3	0	2	3	0	0	0	3	8	1	3.17647	2.57143	4.2	4.2	2.82353	4
692	3	3	2	3	3	1	1	3	4	2	1	1	1	3	4	2	3	4	4	4	1	1	1	2	2	0	5	5	3	1	50	8	1	1	0	0	3	0	0	0	4	5	0	3.88235	2.28571	3.6	1.6	2.11765	4.33333
697	4	4	4	4	4	3	3	3	2	5	5	5	5	5	4	2	4	2	2	4	1	1	1	1	1	0	1	1	1	2	62	8	2	2	1	0	3	0	0	1	4	9	1	2.11765	3.57143	2.8	5	3.88235	1
698	3	3	3	3	3	2	3	2	3	2	2	4	2	2	4	4	3	4	4	4	1	1	1	1	1	0	4	2	4	2	51	8	1	2	0	2	1	0	2	0	1	8	1	3.58824	2.71429	4	2.4	2.41176	3.33333
701	3	2	3	2	2	1	2	1	3	3	3	2	2	4	4	3	4	3	2	4	1	1	1	1	1	0	4	2	3	1	35	8	1	3	1	1	3	0	0	0	4	9	1	3.58824	1.85714	3.2	2.8	2.41176	3
702	2	1	3	1	1	1	1	1	3	3	3	1	2	2	5	3	2	4	4	4	1	1	1	1	1	0	4	5	4	2	34	9	3	3	0	3	3	0	0	1	4	13	3	4.23529	1.28571	4	2.2	1.76471	4.33333
703	2	2	3	2	1	2	3	2	3	2	3	4	2	4	4	2	2	4	4	4	1	1	1	1	1	0	4	4	4	2	58	7	1	3	0	0	2	0	0	0	2	6	1	3.52941	2.14286	3.6	3	2.47059	4
704	3	2	3	2	2	2	2	1	3	4	4	4	4	5	4	1	4	4	3	4	1	1	1	2	2	1	3	2	2	2	40	2	1	1	0	2	1	0	0	0	4	5	0	3.11765	2	3.2	4.2	2.88235	2.33333
706	3	2	3	3	2	2	2	2	3	3	3	4	3	4	4	4	2	4	3	4	1	1	2	1	1	0	2	3	2	2	31	12	1	1	0	1	2	0	0	0	3	5	0	3.41176	2.28571	3.8	3.4	2.58824	2.33333
707	2	2	2	2	1	2	2	2	4	4	4	4	3	4	5	4	3	3	4	4	1	1	1	1	1	0	4	4	4	2	55	4	1	2	0	1	2	0	0	0	4	6	1	3.52941	1.85714	4	3.8	2.47059	4
708	3	3	2	4	2	2	1	4	3	2	3	3	2	4	4	3	5	4	3	4	1	1	2	2	1	1	4	4	4	2	38	4	0	3	0	1	1	0	0	0	3	5	0	3.41176	2.57143	3.6	2.8	2.58824	4
709	2	4	3	3	3	3	2	2	3	3	3	3	3	3	4	4	3	5	4	4	1	1	1	1	1	0	4	4	4	2	60	12	0	0	1	2	1	0	1	0	4	5	0	3.41176	2.85714	4.2	3	2.58824	4
710	3	2	2	2	2	3	2	3	4	2	3	2	1	4	4	3	3	3	3	4	1	2	2	1	1	0	3	3	3	1	29	9	2	1	1	3	3	0	0	1	3	11	2	3.58824	2.28571	3.4	2.4	2.41176	3
711	4	2	2	2	1	2	2	2	3	2	2	3	4	4	4	3	3	3	3	4	1	1	1	1	1	0	1	1	1	2	40	1	1	3	0	0	3	0	0	0	4	7	1	3.58824	1.85714	3.4	3	2.41176	1
712	2	2	1	2	2	3	1	2	3	2	3	3	2	2	4	4	3	4	4	4	1	1	1	2	1	1	1	1	1	2	55	8	1	3	1	2	3	0	0	1	3	11	2	3.94118	1.85714	4	2.4	2.05882	1
713	2	2	3	2	2	2	3	2	3	3	1	1	3	3	4	3	3	4	4	4	1	1	1	1	1	0	2	2	4	2	55	8	1	0	1	1	1	0	0	0	3	4	0	3.76471	2.28571	3.8	2.2	2.23529	2.66667
716	3	2	1	2	2	1	2	1	4	3	3	3	3	4	4	4	3	4	4	4	1	1	1	1	1	0	3	4	4	1	32	8	1	1	0	1	2	0	1	0	3	6	1	3.82353	1.57143	4	3.2	2.17647	3.66667
717	3	1	2	3	2	1	1	2	4	3	1	3	3	4	4	4	3	5	4	4	1	1	1	1	1	0	3	1	3	1	55	4	1	1	1	1	2	0	1	1	4	8	1	3.94118	1.71429	4.2	2.8	2.05882	2.33333
721	2	1	3	1	3	3	3	1	4	3	4	3	3	3	4	4	2	3	3	4	1	1	1	1	1	1	2	4	3	2	29	2	3	3	0	2	2	1	1	1	3	13	3	3.47059	2.14286	3.6	3.2	2.52941	3
727	3	2	3	3	3	2	3	3	4	4	4	3	3	4	4	2	4	3	3	4	1	1	2	1	1	0	3	3	3	2	53	4	0	1	0	0	1	0	0	0	3	2	0	3	2.71429	3.2	3.6	3	3
729	2	2	2	1	1	2	1	3	4	2	1	2	2	3	4	4	3	5	4	4	1	1	2	2	1	0	1	2	1	2	53	8	0	1	0	1	0	0	0	0	3	2	0	4.17647	1.71429	4.2	2	1.82353	1.33333
730	3	2	3	2	2	2	1	2	5	3	1	3	1	2	4	4	2	4	4	4	1	1	1	1	1	0	4	4	4	1	49	12	1	2	0	1	3	0	1	0	4	8	1	4	2	4	2	2	4
731	2	2	2	2	2	1	1	2	4	2	1	2	1	2	4	4	2	4	4	4	1	1	1	1	1	0	-9999	-9999	-9999	-9999	-9999	-9999	-9999	-9999	-9999	-9999	-9999	-9999	-9999	-9999	-9999	-9999	-9999	4.23529	1.71429	4	1.6	1.76471	-9999
733	2	3	3	2	3	3	2	2	4	2	3	3	2	3	4	4	3	4	4	4	1	1	2	2	1	1	4	3	3	2	33	4	1	1	0	2	2	0	0	0	2	6	1	3.58824	2.57143	4	2.6	2.41176	3.33333
735	4	1	3	3	3	3	4	3	3	4	4	2	4	4	4	4	5	4	3	4	1	1	1	1	1	1	3	2	3	1	32	8	1	0	1	0	1	0	0	0	3	3	0	3.11765	2.85714	3.8	3.6	2.88235	2.66667
736	2	2	2	2	2	2	1	4	5	3	1	1	3	3	4	3	1	3	3	4	1	1	1	1	1	1	5	5	3	2	45	9	3	3	1	2	2	0	0	0	3	11	2	3.70588	2.14286	3.4	2.2	2.29412	4.33333
738	2	3	2	2	2	2	2	2	4	2	2	2	2	3	4	4	2	4	4	4	1	1	1	1	1	0	4	4	4	1	49	9	-9999	-9999	-9999	-9999	-9999	-9999	-9999	-9999	-9999	-9999	-9999	3.88235	2.14286	4	2.2	2.11765	4
739	2	2	3	2	2	2	2	2	4	3	2	3	3	4	5	4	2	4	4	4	1	1	1	1	1	0	2	3	4	1	50	8	3	3	2	1	3	1	3	0	4	16	4	3.70588	2.14286	4.2	3	2.29412	3
740	2	1	1	1	1	1	1	1	4	1	2	2	1	2	4	4	1	4	4	4	1	1	1	1	1	0	3	4	4	2	53	8	1	1	1	1	2	0	1	0	4	7	1	4.52941	1	4	1.6	1.47059	3.66667
743	3	2	2	2	1	1	1	1	5	1	1	2	1	2	4	5	2	4	4	4	1	1	1	1	1	0	5	5	4	2	56	8	1	1	0	3	2	0	0	0	3	7	1	4.47059	1.42857	4.2	1.4	1.52941	4.66667
744	2	2	2	2	3	2	3	3	4	2	2	4	3	3	4	4	4	4	4	4	1	1	2	2	1	0	1	1	1	1	60	4	0	2	1	1	2	0	0	1	2	7	1	3.58824	2.42857	4	2.8	2.41176	1
745	4	2	2	3	2	1	1	3	2	3	2	2	4	3	4	4	3	3	3	4	1	1	1	1	1	1	4	2	3	2	51	4	2	1	0	2	0	0	0	0	4	5	0	3.64706	2	3.6	2.8	2.35294	3
749	3	3	2	3	2	2	2	2	3	3	2	2	2	3	4	4	3	4	4	4	1	1	1	1	1	0	4	4	4	2	56	4	0	2	0	0	1	0	0	0	2	3	0	3.76471	2.28571	4	2.4	2.23529	4
750	4	2	2	3	1	3	2	3	3	4	3	4	4	5	5	2	4	3	3	4	1	1	2	1	1	0	2	2	3	2	37	8	3	2	0	1	1	0	1	0	4	8	1	3.11765	2.28571	3.4	4	2.88235	2.33333
751	1	2	2	2	2	1	3	2	4	3	2	2	1	2	4	4	2	4	4	4	1	1	1	1	1	0	5	5	5	1	50	8	2	2	2	2	3	1	2	1	3	15	3	4	2	4	2	2	5
754	4	3	4	4	4	4	3	1	3	4	1	1	3	4	3	3	3	4	2	4	1	1	1	1	1	0	3	5	5	2	35	4	0	0	0	0	0	0	0	0	4	0	0	3.05882	3.28571	3.2	2.6	2.94118	4.33333
756	2	3	3	2	3	2	2	1	4	2	3	3	3	4	4	4	2	4	4	4	1	1	1	1	1	0	3	4	3	2	64	8	1	1	1	3	2	0	1	1	4	10	1	3.58824	2.28571	4	3	2.41176	3.33333
757	4	2	1	3	2	1	2	2	4	4	4	2	4	4	4	2	4	3	3	4	1	1	1	1	1	0	3	2	2	2	59	4	2	2	0	0	2	0	0	0	3	6	1	3.35294	1.85714	3.2	3.6	2.64706	2.33333
759	3	1	2	2	2	1	2	1	5	3	1	3	1	3	5	2	2	5	5	4	1	1	1	1	1	0	4	3	4	1	46	1	0	0	0	0	0	0	0	0	3	0	0	4.17647	1.57143	4.2	2.2	1.82353	3.66667
760	2	2	3	2	3	3	3	4	3	2	4	4	3	3	4	4	3	2	3	4	1	1	1	1	1	1	2	2	2	2	32	7	0	0	0	0	1	0	0	0	1	1	0	3.11765	2.85714	3.4	3.2	2.88235	2
761	2	1	2	2	2	2	2	1	4	1	1	2	2	2	2	4	2	5	3	4	1	1	1	1	1	1	4	2	4	2	58	6	1	2	2	3	2	3	3	3	3	19	4	4.11765	1.71429	3.6	1.6	1.88235	3.33333
762	1	1	2	2	2	1	3	1	4	1	2	1	1	2	4	4	2	5	4	4	1	1	1	1	1	1	4	4	4	2	42	9	3	3	2	3	3	0	1	0	4	15	3	4.35294	1.71429	4.2	1.4	1.64706	4
763	4	2	2	3	3	2	1	3	3	4	3	3	2	4	3	3	3	4	4	4	1	1	1	1	1	1	1	1	1	2	48	8	0	2	1	1	1	0	0	0	4	5	0	3.41176	2.28571	3.6	3.2	2.58824	1
764	1	1	1	1	1	1	2	1	4	1	2	3	1	2	1	5	2	5	5	4	1	1	1	1	1	1	4	1	1	2	48	2	3	3	1	3	3	0	0	0	3	13	3	4.41176	1.14286	4	1.8	1.58824	2
766	2	3	3	3	2	3	4	3	3	4	4	4	4	5	4	3	5	4	4	4	1	1	1	1	2	1	4	4	3	2	41	9	0	1	0	0	2	0	0	0	3	3	0	2.88235	3	3.8	4.2	3.11765	3.66667
767	2	2	1	1	1	1	1	1	4	1	1	2	1	1	2	4	2	5	5	4	1	1	1	1	1	0	-9999	-9999	-9999	-9999	-9999	-9999	-9999	-9999	-9999	-9999	-9999	-9999	-9999	-9999	-9999	-9999	-9999	4.58824	1.14286	4	1.2	1.41176	-9999
768	2	2	3	2	1	2	3	1	4	2	1	2	1	2	4	4	3	4	4	4	-9999	-9999	-9999	-9999	-9999	-9999	-9999	-9999	-9999	-9999	-9999	-9999	-9999	-9999	-9999	-9999	-9999	-9999	-9999	-9999	-9999	-9999	-9999	4.11765	2	4	1.6	1.88235	-9999
770	3	3	2	2	2	2	4	1	2	2	1	2	2	2	4	3	2	4	4	4	1	1	1	2	1	1	4	4	3	2	54	8	1	2	0	0	1	0	0	0	4	4	0	3.88235	2.28571	3.8	1.8	2.11765	3.66667
772	2	2	2	3	2	2	2	1	2	3	2	3	2	2	5	4	3	4	4	4	1	1	1	1	1	0	2	1	1	2	50	8	0	3	0	3	3	0	0	0	4	9	1	3.94118	2	4.2	2.4	2.05882	1.33333
774	4	3	3	2	2	1	1	1	2	3	4	1	3	3	4	2	3	3	3	4	1	1	1	1	1	0	3	4	4	2	47	11	0	2	0	1	3	0	0	0	3	6	1	3.58824	1.85714	3.2	2.8	2.41176	3.66667
776	3	3	3	3	2	1	1	1	3	2	1	2	2	2	4	4	3	4	3	4	1	1	2	1	1	0	2	1	3	2	60	8	0	0	0	1	1	0	0	0	4	2	0	4	2	3.8	1.8	2	2
780	3	3	2	2	1	3	1	1	3	1	2	2	2	4	4	4	3	4	4	4	1	1	1	1	1	1	2	4	3	2	42	4	0	0	1	3	2	0	0	0	3	6	1	4	1.85714	4	2.2	2	3
781	1	1	1	1	2	1	2	1	5	2	2	3	1	2	5	4	2	5	5	4	1	1	1	1	1	0	2	2	2	2	50	11	1	2	0	0	2	0	0	0	3	5	0	4.47059	1.28571	4.6	2	1.52941	2
782	2	1	1	2	2	1	1	1	4	2	1	1	1	3	4	4	3	4	4	4	1	1	2	1	1	0	4	4	4	1	28	8	2	1	0	1	0	0	0	0	3	4	0	4.41176	1.28571	4	1.6	1.58824	4
783	2	2	2	2	2	2	3	4	3	2	2	3	2	2	4	4	3	4	3	4	1	1	1	1	1	1	4	4	4	2	47	5	2	3	2	2	2	0	1	0	3	12	2	3.70588	2.42857	3.8	2.2	2.29412	4
785	3	1	2	2	2	1	3	3	4	3	3	3	2	3	4	4	3	4	4	4	1	1	2	1	1	1	4	2	4	2	59	9	0	2	2	1	2	0	0	0	3	7	1	3.76471	2	4	2.8	2.23529	3.33333
788	3	2	3	2	2	1	2	3	4	1	1	1	3	2	4	5	3	5	3	4	1	1	1	2	1	0	1	2	2	1	35	8	1	1	1	1	3	0	0	1	1	8	1	4.11765	2.14286	4.2	1.6	1.88235	1.66667
789	2	2	3	2	2	1	5	3	4	2	4	3	5	5	4	3	1	2	4	4	1	1	1	1	1	0	3	1	2	2	30	3	0	0	0	3	0	0	0	0	3	3	0	3.05882	2.57143	3.4	3.8	2.94118	2
790	2	2	2	2	2	2	2	2	4	3	3	2	3	4	4	4	2	3	4	4	1	1	1	1	1	0	4	4	4	-9999	-9999	-9999	-9999	-9999	-9999	-9999	-9999	-9999	-9999	-9999	-9999	-9999	-9999	3.64706	2	3.8	3	2.35294	4
791	3	2	2	1	4	5	1	3	4	1	2	3	1	2	5	3	3	4	4	4	1	1	1	1	1	0	3	3	2	2	59	1	1	1	0	0	2	0	0	0	4	4	0	3.82353	2.57143	4	1.8	2.17647	2.66667
797	1	2	3	2	3	4	4	2	3	1	3	3	4	4	4	3	4	3	3	4	1	1	2	1	1	0	2	2	3	1	44	2	2	2	0	0	3	0	0	0	4	7	1	3.17647	2.85714	3.4	3	2.82353	2.33333
798	3	1	1	1	1	2	1	3	3	1	3	1	3	3	2	2	2	4	4	4	-9999	-9999	-9999	-9999	-9999	-9999	-9999	-9999	-9999	-9999	-9999	-9999	-9999	-9999	-9999	-9999	-9999	-9999	-9999	-9999	-9999	-9999	-9999	3.94118	1.42857	3.2	2.2	2.05882	-9999
800	3	3	2	2	2	2	1	3	4	2	1	2	2	2	4	4	3	4	4	4	1	2	1	1	1	0	2	2	2	2	57	8	3	3	1	3	3	0	1	0	4	14	3	4	2.14286	4	1.8	2	2
814	3	3	2	2	2	4	1	4	2	1	3	5	1	4	5	4	2	3	4	4	1	1	2	1	1	0	2	1	1	2	52	10	0	3	0	2	3	0	0	0	4	8	1	3.52941	2.57143	4	2.8	2.47059	1.33333
818	2	1	1	1	1	2	2	2	5	2	3	2	3	3	5	5	3	5	4	4	1	1	1	2	1	0	2	2	4	1	44	8	0	0	0	2	2	0	0	0	4	4	0	4.23529	1.42857	4.6	2.6	1.76471	2.66667
822	2	1	1	1	3	2	2	4	4	1	2	4	2	2	4	4	1	4	4	4	1	1	1	1	1	0	3	4	4	1	27	8	1	3	0	1	2	0	0	0	4	7	1	3.94118	2	4	2.2	2.05882	3.66667
824	4	3	4	2	3	2	3	3	4	4	3	2	2	4	3	3	3	4	3	4	1	1	2	1	1	1	4	4	4	2	41	8	1	3	0	0	1	0	0	0	2	5	0	3.17647	2.85714	3.4	3	2.82353	4
828	3	2	2	2	2	2	1	2	4	1	2	2	2	3	4	2	3	4	4	4	1	1	1	1	1	0	4	4	4	2	58	8	1	3	0	2	3	0	0	0	3	9	1	3.94118	1.85714	3.6	2	2.05882	4
831	3	2	3	2	2	2	2	3	3	2	2	2	2	2	4	3	3	4	4	4	1	1	1	2	1	1	1	1	1	2	33	10	0	1	0	1	2	0	0	0	4	4	0	3.82353	2.28571	3.8	2	2.17647	1
832	2	4	3	3	2	4	1	3	3	5	2	4	4	4	4	3	5	3	4	4	1	1	1	1	1	1	4	2	3	2	35	9	0	0	0	1	3	0	0	2	4	6	1	3	2.85714	3.6	3.8	3	3
836	3	2	2	2	4	4	2	3	3	3	3	4	3	4	5	3	5	4	4	4	1	1	1	1	1	0	1	2	2	2	29	8	0	1	0	0	1	0	0	0	3	2	0	3.29412	2.71429	4	3.4	2.70588	1.66667
840	2	1	1	2	2	2	2	1	4	4	5	2	3	3	5	2	2	5	5	4	1	1	1	1	1	0	-9999	-9999	-9999	-9999	-9999	-9999	-9999	-9999	-9999	-9999	-9999	-9999	-9999	-9999	-9999	-9999	-9999	3.82353	1.57143	4.2	3.4	2.17647	-9999
842	2	2	1	3	2	1	1	2	4	3	3	3	3	4	5	4	4	4	4	4	1	1	1	1	1	0	2	1	2	2	50	8	2	1	0	3	3	0	0	0	4	9	1	3.82353	1.71429	4.2	3.2	2.17647	1.66667
847	2	2	2	2	2	2	2	2	4	3	1	2	2	3	4	4	2	4	4	4	1	1	1	1	1	0	-9999	-9999	-9999	-9999	-9999	-9999	-9999	-9999	-9999	-9999	-9999	-9999	-9999	-9999	-9999	-9999	-9999	3.94118	2	4	2.2	2.05882	-9999
851	3	2	2	2	2	1	1	2	4	2	1	1	1	2	4	4	3	4	4	4	1	1	2	1	1	0	4	4	3	1	40	2	1	2	0	1	3	0	0	0	3	7	1	4.29412	1.71429	4	1.4	1.70588	3.66667
852	3	2	3	2	2	1	1	1	4	2	2	1	2	2	4	4	2	5	4	4	1	1	1	1	1	0	5	2	3	2	66	1	0	2	2	0	2	0	0	0	3	6	1	4.23529	1.71429	4.2	1.8	1.76471	3.33333
853	1	1	1	1	1	1	1	2	5	2	1	3	2	4	5	5	2	5	5	4	1	1	1	1	1	0	4	4	4	2	58	9	1	3	0	0	2	0	0	0	4	6	1	4.47059	1.14286	4.8	2.4	1.52941	4
855	3	1	2	2	1	3	3	1	3	3	3	2	3	3	4	5	3	5	5	4	1	1	1	1	1	0	3	3	2	2	63	12	1	2	0	3	2	3	1	0	4	12	2	4	1.85714	4.6	2.8	2	2.66667
856	2	3	3	3	3	3	3	2	3	4	3	4	3	3	4	4	3	5	4	4	1	1	1	1	1	1	3	4	5	2	54	12	1	1	0	0	2	0	0	0	3	4	0	3.29412	2.85714	4.2	3.4	2.70588	4
858	3	2	2	2	2	1	1	1	4	4	3	2	3	4	4	4	2	4	4	4	1	1	1	1	1	0	3	3	3	2	67	9	0	0	0	0	2	0	0	0	4	2	0	3.82353	1.57143	4	3.2	2.17647	3
860	3	2	2	2	2	2	2	3	3	2	3	4	3	4	4	3	4	3	3	4	1	1	1	1	1	0	3	3	3	2	63	2	0	3	0	1	2	0	0	0	2	6	1	3.41176	2.14286	3.4	3.2	2.58824	3
861	3	2	3	1	2	1	2	2	2	4	3	3	3	4	4	2	3	4	4	4	1	1	1	1	1	1	2	2	2	2	28	1	1	2	0	2	2	0	0	0	3	7	1	3.52941	1.85714	3.6	3.4	2.47059	2
870	3	2	1	1	2	3	1	1	4	1	2	4	2	2	5	4	4	4	4	4	1	1	1	1	1	1	2	2	2	2	52	11	0	2	1	1	2	0	0	0	4	6	1	4.17647	1.57143	4.2	2.2	1.82353	2
872	1	1	2	2	1	1	1	1	4	2	2	2	1	4	4	5	2	4	5	4	1	2	2	2	1	0	4	4	3	2	26	2	0	0	0	2	3	0	0	0	4	5	0	4.35294	1.28571	4.4	2.2	1.64706	3.66667
874	1	2	2	2	2	2	3	2	4	3	3	4	4	4	4	4	3	4	4	4	1	1	1	1	1	0	1	1	1	2	54	8	1	1	1	1	3	0	2	1	3	10	1	3.47059	2.14286	4	3.6	2.52941	1
875	4	1	4	3	3	1	1	1	1	3	3	1	3	3	4	3	4	2	2	4	1	1	1	1	1	0	-9999	-9999	-9999	-9999	-9999	-9999	-9999	-9999	-9999	-9999	-9999	-9999	-9999	-9999	-9999	-9999	-9999	3.52941	2	3	2.6	2.47059	-9999
882	3	1	1	1	3	2	2	2	5	3	3	3	2	3	4	5	2	4	4	4	1	1	2	1	1	0	-9999	-9999	-9999	-9999	-9999	-9999	-9999	-9999	-9999	-9999	-9999	-9999	-9999	-9999	-9999	-9999	-9999	3.94118	1.71429	4.2	2.8	2.05882	-9999
884	3	2	2	3	2	1	1	1	4	2	2	2	1	3	5	4	4	5	4	4	1	1	1	1	1	0	2	2	2	2	51	4	0	1	0	2	3	0	0	0	4	6	1	4.23529	1.71429	4.4	2	1.76471	2
887	3	2	2	2	2	2	2	2	4	1	2	2	2	3	4	4	3	4	4	4	1	1	1	1	1	0	2	2	2	1	62	11	2	3	2	1	3	0	0	0	4	11	2	4	2	4	2	2	2
888	3	2	2	2	2	1	2	1	4	4	2	2	2	4	4	4	2	4	4	4	1	1	1	1	1	0	3	3	3	2	40	8	0	1	0	0	3	0	0	0	3	4	0	3.88235	1.71429	4	2.8	2.11765	3
893	1	1	2	1	4	1	1	1	4	1	1	2	1	2	5	4	2	5	5	4	1	1	1	1	1	0	2	2	2	2	48	8	1	2	0	0	1	0	0	0	3	4	0	4.52941	1.57143	4.6	1.4	1.47059	2
895	3	3	3	3	2	1	2	1	3	3	2	2	3	5	5	3	4	4	4	4	1	1	1	1	1	1	3	4	3	2	45	6	1	1	1	0	2	0	1	0	2	6	1	3.64706	2.14286	4	3	2.35294	3.33333
896	3	2	2	2	2	1	2	1	4	2	2	2	2	3	4	4	2	4	4	4	1	1	1	1	1	0	5	5	5	2	32	8	1	1	0	0	1	0	0	0	3	3	0	4.05882	1.71429	4	2.2	1.94118	5
897	1	2	3	2	3	2	4	2	4	2	2	2	1	3	4	4	2	4	4	4	1	1	1	1	1	0	-9999	-9999	-9999	-9999	-9999	-9999	-9999	-9999	-9999	-9999	-9999	-9999	-9999	-9999	-9999	-9999	-9999	3.76471	2.57143	4	2	2.23529	-9999
898	2	1	2	1	2	2	2	1	3	2	2	3	3	4	4	3	2	4	3	4	1	1	1	1	1	0	3	2	3	2	62	8	1	2	0	0	2	0	0	0	4	5	0	3.82353	1.57143	3.6	2.8	2.17647	2.66667
902	3	4	4	3	3	3	3	2	4	4	2	2	2	4	4	2	4	3	3	4	1	1	1	1	1	1	4	4	3	2	33	5	1	3	0	1	1	0	0	0	4	6	1	3.05882	3.14286	3.2	2.8	2.94118	3.66667
905	2	2	2	2	2	2	2	2	4	3	2	2	2	2	4	4	2	4	4	4	1	1	1	2	1	1	3	2	2	1	41	2	1	2	1	1	3	1	2	0	4	11	2	3.94118	2	4	2.2	2.05882	2.33333
911	2	3	2	2	2	3	3	2	3	3	3	3	3	3	4	3	3	4	4	4	1	1	1	2	1	1	5	5	5	2	58	2	1	2	1	2	3	0	1	0	4	10	1	3.47059	2.42857	3.8	3	2.52941	5
913	3	1	1	1	2	2	2	1	4	3	3	3	2	3	4	3	3	4	4	4	1	1	2	1	1	0	2	2	2	1	59	8	3	3	1	0	3	1	1	0	2	12	2	3.94118	1.42857	3.8	2.8	2.05882	2
917	2	2	2	2	2	1	3	2	5	1	1	3	2	2	5	4	2	5	4	4	1	1	2	1	1	0	4	4	4	1	48	2	0	0	0	1	3	0	0	1	4	5	0	4.17647	2	4.4	1.8	1.82353	4
922	2	2	2	2	2	1	2	2	3	2	2	3	3	3	4	3	4	4	3	4	1	1	1	1	1	0	4	4	4	-9999	-9999	-9999	-9999	-9999	-9999	-9999	-9999	-9999	-9999	-9999	-9999	-9999	-9999	3.76471	1.85714	3.6	2.6	2.23529	4
923	3	4	2	2	2	2	3	3	3	3	3	3	3	4	4	3	4	4	4	4	1	1	1	1	1	0	4	4	3	2	35	8	1	2	0	1	2	0	0	0	4	6	1	3.35294	2.57143	3.8	3.2	2.64706	3.66667
924	2	2	2	2	2	1	1	1	5	2	3	3	2	2	1	4	2	4	4	4	1	1	1	1	1	0	5	3	4	2	58	12	0	0	0	0	0	0	0	0	4	0	0	3.88235	1.57143	3.4	2.4	2.11765	4
926	4	3	3	2	2	4	2	3	2	3	3	5	4	5	2	3	5	3	2	4	1	1	1	2	2	0	4	3	2	1	57	2	2	1	2	3	3	0	2	2	2	15	3	2.76471	2.71429	2.8	4	3.23529	3
930	5	2	2	2	2	2	2	2	4	2	2	4	2	2	4	4	2	4	4	4	1	1	1	1	1	0	-9999	-9999	-9999	-9999	-9999	-9999	-9999	-9999	-9999	-9999	-9999	-9999	-9999	-9999	-9999	-9999	-9999	3.88235	2	4	2.4	2.11765	-9999
932	3	1	1	2	1	2	2	1	2	4	4	4	2	4	4	2	4	4	3	4	1	1	2	1	1	0	1	2	2	2	37	1	0	0	0	0	1	0	0	0	2	1	0	3.58824	1.42857	3.4	3.6	2.41176	1.66667
935	4	3	2	3	1	1	1	2	4	3	4	3	2	3	4	4	4	4	4	4	1	1	2	1	1	0	4	4	3	2	65	8	0	1	0	1	3	0	0	0	3	5	0	3.76471	1.85714	4	3	2.23529	3.66667
936	3	2	3	2	2	3	2	3	3	3	3	3	4	3	4	3	3	3	3	4	1	1	1	2	2	1	2	2	2	2	35	1	0	1	0	0	1	0	0	0	2	2	0	3.29412	2.42857	3.4	3.2	2.70588	2
937	3	3	3	3	3	2	4	2	4	4	4	4	2	4	4	2	5	3	4	4	1	1	1	1	1	0	4	4	4	2	39	2	2	2	1	1	3	1	1	0	2	11	2	3	2.85714	3.4	3.6	3	4
939	3	2	1	2	2	1	3	1	3	1	2	2	2	1	4	2	2	5	4	4	1	1	1	1	1	0	3	4	4	1	53	9	2	2	1	0	2	0	0	0	3	7	1	4.17647	1.71429	3.8	1.6	1.82353	3.66667
941	2	1	2	2	4	3	3	2	3	2	2	2	3	3	3	4	3	4	3	4	1	1	1	1	1	0	4	4	4	2	33	8	0	0	0	1	2	0	0	0	4	3	0	3.58824	2.42857	3.6	2.4	2.41176	4
942	4	2	3	2	2	2	3	3	3	2	2	2	2	3	4	4	2	4	4	4	1	1	1	1	1	0	3	1	2	1	54	10	1	1	1	0	2	0	0	0	3	5	0	3.76471	2.42857	4	2.2	2.23529	2
943	3	3	2	3	2	3	4	3	3	3	3	3	2	3	4	3	3	4	3	4	1	1	1	2	1	1	2	2	1	2	55	7	1	1	0	0	1	0	0	0	3	3	0	3.29412	2.85714	3.6	2.8	2.70588	1.66667
944	2	1	2	1	2	1	2	2	4	2	2	3	1	3	4	4	2	4	4	4	1	1	1	1	1	1	3	3	4	1	37	11	1	2	1	2	2	0	1	0	4	9	1	4.11765	1.57143	4	2.2	1.88235	3.33333
945	1	3	3	2	3	1	2	5	4	3	4	4	4	4	4	4	4	3	4	4	1	1	1	1	1	1	3	4	4	1	29	2	0	0	0	0	3	0	0	0	3	3	0	3.11765	2.71429	3.8	3.8	2.88235	3.66667
946	3	1	2	1	1	1	1	1	4	4	3	1	2	3	5	3	3	4	4	4	1	1	1	1	1	0	3	4	3	2	27	4	0	1	1	0	2	0	0	0	3	4	0	4.17647	1.14286	4	2.6	1.82353	3.33333
949	2	2	3	2	2	3	2	5	4	4	4	3	3	5	4	2	4	3	2	4	1	1	1	2	1	1	5	5	4	2	30	12	-9999	-9999	-9999	-9999	-9999	-9999	-9999	-9999	-9999	-9999	-9999	2.88235	2.71429	3	3.8	3.11765	4.66667
951	3	1	1	1	1	2	1	1	4	4	4	3	4	4	4	3	3	4	3	4	1	1	1	1	1	0	3	2	2	2	32	6	0	1	0	0	2	0	0	0	2	3	0	3.70588	1.14286	3.6	3.8	2.29412	2.33333
952	3	2	2	2	3	1	1	3	4	1	2	3	2	4	5	3	2	4	3	4	1	1	1	1	1	0	3	4	4	2	51	8	2	3	0	0	2	0	0	0	3	7	1	3.82353	2	3.8	2.4	2.17647	3.66667
966	3	3	3	3	2	2	2	3	3	2	3	3	2	4	4	4	3	4	4	4	1	1	1	1	1	0	4	3	4	1	39	11	1	2	1	2	3	1	1	0	3	11	2	3.52941	2.57143	4	2.8	2.47059	3.66667
973	2	2	2	3	3	3	2	4	4	2	2	3	2	3	4	4	1	4	4	4	1	1	2	2	1	0	2	4	2	2	31	12	0	1	0	1	2	0	1	0	4	5	0	3.58824	2.71429	4	2.4	2.41176	2.66667
974	3	1	3	1	2	3	2	1	3	3	2	4	2	3	4	2	1	4	3	4	1	1	1	1	1	0	3	4	4	2	34	12	0	3	0	0	3	0	0	0	2	6	1	3.64706	1.85714	3.4	2.8	2.35294	3.66667
975	3	2	3	2	2	1	1	2	4	1	3	2	2	3	4	4	2	4	3	4	1	1	1	1	1	0	2	2	3	2	55	2	0	1	0	0	0	0	0	0	2	1	0	3.94118	1.85714	3.8	2.2	2.05882	2.33333
979	2	1	1	1	2	1	1	1	3	3	2	2	3	4	5	3	4	5	4	4	1	1	1	1	1	1	3	4	3	2	45	12	3	3	0	0	3	0	0	0	3	9	1	4.17647	1.14286	4.2	2.8	1.82353	3.33333
980	3	2	2	2	2	2	3	3	3	3	4	4	3	4	4	2	4	3	3	4	1	1	2	1	1	0	1	1	2	2	34	8	0	0	0	0	2	0	0	0	2	2	0	3.17647	2.28571	3.2	3.6	2.82353	1.33333
981	3	3	2	3	2	3	2	2	4	3	3	5	2	3	4	4	5	4	4	4	1	1	2	1	1	0	1	1	1	1	43	2	2	3	0	0	1	0	1	0	3	7	1	3.47059	2.42857	4	3.2	2.52941	1
982	2	2	2	2	2	2	1	1	4	1	1	2	2	4	4	4	1	4	3	4	1	1	1	1	1	0	4	4	4	1	58	8	0	0	0	0	3	0	0	0	4	3	0	4.05882	1.71429	3.8	2	1.94118	4
984	4	3	3	3	3	2	2	2	4	3	4	3	3	3	4	4	3	4	4	4	1	1	1	1	1	0	4	3	3	2	64	3	0	3	1	2	2	1	0	0	4	9	1	3.41176	2.57143	4	3.2	2.58824	3.33333
988	2	2	2	2	2	2	2	2	3	3	2	2	2	3	4	4	3	4	4	4	1	1	1	1	1	1	4	4	4	2	40	3	0	1	0	0	1	0	0	0	4	2	0	3.88235	2	4	2.4	2.11765	4
990	1	2	2	1	1	1	3	1	4	1	1	3	2	3	5	4	2	4	4	4	1	1	1	1	1	1	4	3	4	2	34	11	0	2	0	0	3	0	0	0	4	5	0	4.23529	1.57143	4.2	2	1.76471	3.66667
992	2	2	2	3	2	2	3	2	4	2	1	2	2	3	4	4	2	4	3	4	1	1	1	2	1	0	4	4	4	2	32	8	1	2	0	0	1	0	0	0	4	4	0	3.82353	2.28571	3.8	2	2.17647	4
993	3	3	3	3	3	2	2	2	4	3	4	1	2	4	4	4	2	4	4	4	1	1	1	1	1	0	4	2	3	2	65	12	1	2	0	2	2	0	1	0	3	8	1	3.52941	2.57143	4	2.8	2.47059	3
994	2	2	2	2	2	2	1	2	4	2	2	1	2	2	4	3	2	4	4	4	1	1	2	1	1	0	4	4	4	2	49	4	2	3	0	1	2	0	0	0	3	8	1	4.05882	1.85714	3.8	1.8	1.94118	4
996	4	4	4	2	4	2	1	1	4	5	3	5	5	5	3	4	2	3	2	4	1	1	1	1	1	0	4	4	4	2	33	8	2	2	0	1	3	0	0	0	1	8	1	2.76471	2.57143	3.2	4.6	3.23529	4
998	2	2	3	2	2	1	1	2	4	2	2	2	2	2	5	4	1	5	4	4	1	1	1	1	1	0	3	3	4	1	30	8	1	1	0	1	2	0	0	0	3	5	0	4.17647	1.85714	4.4	2	1.82353	3.33333
1004	2	3	2	3	2	2	2	1	3	1	1	3	2	2	4	4	3	4	4	4	1	1	1	1	1	0	4	2	3	2	62	8	1	1	0	1	1	0	0	0	3	4	0	4	2.14286	4	1.8	2	3
1008	2	1	1	1	3	3	3	3	2	2	2	3	3	2	4	3	3	4	3	4	1	1	1	1	1	0	3	3	3	2	37	9	3	2	2	2	2	0	0	1	3	12	2	3.70588	2.14286	3.6	2.4	2.29412	3
1009	2	1	2	1	2	1	1	3	4	3	2	2	3	3	4	4	4	4	3	4	1	1	2	2	2	0	1	1	1	1	42	2	2	3	1	3	3	0	0	0	3	12	2	3.94118	1.57143	3.8	2.6	2.05882	1
1011	3	2	3	3	2	3	3	3	3	4	3	3	3	4	3	4	3	2	2	4	1	1	1	1	1	0	3	2	3	2	38	8	2	3	0	1	3	0	1	1	4	11	2	3	2.71429	3	3.4	3	2.66667
1012	1	1	1	1	2	2	3	2	4	1	1	2	1	1	5	4	1	4	4	4	1	1	1	1	1	0	1	1	2	1	63	8	0	0	0	0	2	0	0	0	3	2	0	4.41176	1.71429	4.2	1.2	1.58824	1.33333
1015	2	3	2	3	3	2	2	2	4	2	3	2	3	2	4	4	2	5	4	4	1	1	1	1	1	0	2	2	2	2	54	8	1	1	0	1	3	0	1	1	4	8	1	3.76471	2.42857	4.2	2.4	2.23529	2
1018	2	1	2	1	2	2	2	2	4	2	3	2	1	2	4	3	3	4	4	4	1	1	1	1	1	0	5	5	5	1	48	2	0	0	0	1	2	0	0	0	3	3	0	4.05882	1.71429	3.8	2	1.94118	5
1021	2	1	1	1	2	2	2	2	3	4	2	1	2	3	1	4	2	5	4	4	1	1	1	1	1	0	2	2	2	2	36	8	2	2	0	1	2	1	0	0	4	8	1	3.94118	1.57143	3.6	2.4	2.05882	2
1024	3	2	3	2	3	2	2	2	3	3	2	2	3	3	4	4	3	4	4	4	1	1	1	1	1	1	3	4	3	2	40	9	1	0	0	1	3	0	0	0	3	5	0	3.70588	2.28571	4	2.6	2.29412	3.33333
1025	2	2	2	2	1	3	3	2	4	2	3	3	3	3	5	4	4	4	4	4	1	1	1	1	1	1	3	3	3	2	35	10	1	1	0	1	1	0	0	0	3	4	0	3.76471	2.14286	4.2	2.8	2.23529	3
1034	3	2	4	4	3	3	3	1	2	4	3	2	3	4	3	2	3	3	3	4	1	1	1	1	1	0	-9999	-9999	-9999	-9999	-9999	-9999	-9999	-9999	-9999	-9999	-9999	-9999	-9999	-9999	-9999	-9999	-9999	3	2.85714	3	3.2	3	-9999
1035	1	2	2	2	1	1	3	1	4	1	1	4	1	3	4	4	1	5	4	4	1	1	1	1	1	0	2	2	2	2	46	8	0	1	1	0	2	0	0	0	4	4	0	4.17647	1.71429	4.2	2	1.82353	2
1038	2	3	3	3	2	2	2	3	4	3	2	3	2	2	3	3	3	3	3	4	1	1	2	1	1	0	1	2	3	1	39	1	1	2	0	2	2	0	1	1	3	9	1	3.41176	2.57143	3.2	2.4	2.58824	2
1042	3	1	1	1	2	1	2	1	4	3	3	1	1	4	5	5	3	4	4	4	1	1	1	1	1	0	4	5	4	2	45	2	2	1	1	3	2	0	1	1	3	11	2	4.29412	1.28571	4.4	2.4	1.70588	4.33333
1043	2	3	2	4	5	1	3	3	4	4	1	4	4	4	3	4	3	4	3	4	1	1	1	1	1	0	1	2	2	1	28	8	2	1	2	3	3	0	0	2	4	13	3	3.05882	3	3.6	3.4	2.94118	1.66667
1045	2	2	1	1	3	4	2	2	4	1	3	4	1	1	2	4	2	4	4	4	1	1	1	1	1	0	3	1	2	1	62	2	0	3	1	0	3	0	0	0	4	7	1	3.82353	2.14286	3.6	2	2.17647	2
1051	2	1	2	2	2	1	2	1	3	2	2	2	2	3	5	3	2	4	4	4	1	1	1	2	1	0	3	3	3	1	43	2	1	2	1	1	2	0	1	0	3	8	1	4.11765	1.57143	4	2.2	1.88235	3
1052	3	2	2	2	2	2	3	2	4	1	2	2	2	2	5	5	2	4	4	4	1	1	1	1	1	0	4	5	4	2	48	8	0	3	1	2	2	0	0	1	1	9	1	4.11765	2.14286	4.4	1.8	1.88235	4.33333
1053	4	1	2	1	1	1	1	1	5	3	3	2	1	2	4	4	1	5	4	4	1	1	1	1	1	1	5	4	4	2	56	12	0	1	0	1	3	0	0	0	4	5	0	4.35294	1.14286	4.2	2.2	1.64706	4.33333
1054	3	2	2	3	2	1	2	3	3	3	4	2	2	4	4	2	2	2	2	4	1	2	1	1	1	0	4	4	3	1	61	7	3	3	2	2	2	0	1	0	3	13	3	3.29412	2.14286	2.8	3	2.70588	3.66667
1055	3	1	2	1	1	1	1	3	5	1	3	1	1	2	5	3	3	5	4	4	1	1	1	1	1	0	2	3	4	2	66	2	2	2	0	0	2	0	0	0	4	6	1	4.41176	1.42857	4.2	1.6	1.58824	3
1057	2	1	2	2	2	2	2	2	3	3	2	4	3	3	4	4	1	4	3	4	1	1	1	1	1	0	4	3	3	2	34	8	1	2	1	1	1	0	0	0	3	6	1	3.70588	1.85714	3.8	3	2.29412	3.33333
1058	3	2	3	2	2	2	3	2	4	2	3	2	3	3	4	4	4	4	3	4	1	1	1	1	1	0	4	4	4	2	62	8	3	3	2	2	3	0	1	1	4	15	3	3.64706	2.28571	3.8	2.6	2.35294	4
1063	3	2	1	1	1	1	1	3	4	4	4	5	5	5	4	3	5	2	3	4	1	1	1	1	1	0	2	1	1	2	44	10	-9999	-9999	-9999	-9999	-9999	-9999	-9999	-9999	-9999	-9999	-9999	3.23529	1.42857	3.2	4.6	2.76471	1.33333
1066	4	3	2	1	1	2	1	2	4	3	3	3	3	5	4	5	4	4	4	4	1	1	1	1	1	0	5	5	5	-9999	-9999	-9999	-9999	-9999	-9999	-9999	-9999	-9999	-9999	-9999	-9999	-9999	-9999	3.76471	1.71429	4.2	3.4	2.23529	5
1071	3	1	4	2	1	1	1	1	4	2	2	2	4	3	4	4	2	4	4	4	1	1	1	1	1	0	2	2	2	2	33	8	0	0	0	0	1	0	0	0	3	1	0	4	1.57143	4	2.6	2	2
1072	5	1	1	1	2	2	3	2	4	2	1	2	2	2	4	4	3	4	4	4	1	1	1	1	1	1	2	2	2	1	41	8	0	0	0	0	0	0	0	0	4	0	0	4.17647	1.71429	4	1.8	1.82353	2
1074	4	1	2	3	1	1	1	1	3	2	3	3	3	3	5	4	5	4	4	4	1	1	1	1	1	0	2	1	1	2	66	4	3	2	1	2	3	0	1	1	3	13	3	4.05882	1.42857	4.2	2.8	1.94118	1.33333
1075	2	3	2	2	2	2	2	2	4	1	2	2	4	4	4	4	3	4	4	4	1	1	1	1	1	0	1	2	2	2	69	8	1	1	0	1	1	0	0	0	2	4	0	3.76471	2.14286	4	2.6	2.23529	1.66667
1077	3	2	2	2	2	1	2	1	4	2	2	2	1	3	4	3	3	4	3	4	1	1	1	1	1	0	4	3	3	2	43	11	1	2	1	1	1	0	0	0	4	6	1	4	1.71429	3.6	2	2	3.33333
1078	2	3	3	3	2	1	1	2	4	2	2	2	2	3	5	4	2	4	4	4	1	1	2	1	1	0	2	2	2	2	50	8	0	0	0	2	2	0	0	0	2	4	0	3.94118	2.14286	4.2	2.2	2.05882	2
1079	2	2	2	2	2	2	2	2	3	3	2	3	3	3	4	3	3	4	4	4	1	1	1	1	1	0	2	2	2	2	49	8	1	1	0	0	1	0	0	0	4	3	0	3.70588	2	3.8	2.8	2.29412	2
1080	4	3	4	2	3	4	3	4	2	5	2	4	4	4	4	3	5	3	4	4	1	1	1	1	1	1	3	4	4	2	33	3	1	2	0	1	1	0	0	0	3	5	0	2.82353	3.28571	3.6	3.8	3.17647	3.66667
1081	4	1	3	4	3	2	2	2	2	2	1	1	3	5	4	4	1	5	4	4	1	1	2	1	1	1	2	1	2	1	43	8	1	2	2	0	3	0	1	0	3	9	1	3.76471	2.42857	4.2	2.4	2.23529	1.66667
1083	2	2	3	2	3	3	2	2	4	3	3	2	2	2	4	4	3	4	4	4	1	1	1	1	1	0	4	4	4	2	35	4	-9999	-9999	-9999	-9999	-9999	-9999	-9999	-9999	-9999	-9999	-9999	3.70588	2.42857	4	2.4	2.29412	4
1084	2	1	2	1	1	1	1	1	5	1	3	3	1	4	5	4	2	4	4	4	1	1	1	1	1	0	1	1	1	1	37	8	0	1	0	0	0	0	0	0	2	1	0	4.29412	1.14286	4.2	2.4	1.70588	1
1085	3	2	3	3	3	2	2	2	3	3	3	3	3	4	3	3	3	4	3	4	1	1	1	1	1	0	4	4	4	2	44	8	2	2	1	1	2	1	1	1	3	11	2	3.29412	2.42857	3.4	3.2	2.70588	4
1089	2	2	3	3	3	2	3	3	3	4	3	4	3	4	4	3	3	4	4	4	1	1	2	1	1	0	2	3	3	1	39	11	0	0	0	2	2	0	0	0	3	4	0	3.17647	2.71429	3.8	3.6	2.82353	2.66667
1091	4	2	3	4	2	3	2	2	3	5	4	4	3	4	4	2	2	3	3	4	1	1	1	1	1	1	2	4	4	2	43	10	3	1	0	0	0	0	0	0	2	4	0	2.94118	2.57143	3.2	4	3.05882	3.33333
1093	4	3	3	2	4	2	3	3	4	4	4	2	3	3	3	3	3	3	2	4	1	1	1	1	1	0	-9999	-9999	-9999	-9999	-9999	-9999	-9999	-9999	-9999	-9999	-9999	-9999	-9999	-9999	-9999	-9999	-9999	3	2.85714	3	3.2	3	-9999
1096	3	4	3	2	3	3	3	2	3	2	3	4	2	4	4	3	4	4	4	4	1	1	1	1	1	0	4	4	4	2	59	8	1	1	0	0	2	0	0	0	4	4	0	3.29412	2.85714	3.8	3	2.70588	4
1100	4	2	2	2	2	2	2	2	4	3	3	2	2	4	5	4	3	4	4	4	1	1	1	1	1	1	-9999	-9999	-9999	-9999	-9999	-9999	-9999	-9999	-9999	-9999	-9999	-9999	-9999	-9999	-9999	-9999	-9999	3.82353	2	4.2	2.8	2.17647	-9999
1104	2	2	2	2	2	3	2	2	3	3	3	3	3	3	4	3	4	4	3	4	1	1	1	2	1	0	1	1	1	2	45	8	0	1	0	1	3	0	0	0	3	5	0	3.52941	2.14286	3.6	3	2.47059	1
1107	3	1	1	1	2	2	1	1	5	1	2	2	2	2	5	5	4	4	4	4	1	1	1	1	1	0	4	2	1	2	62	2	3	3	2	3	3	2	0	2	4	18	4	4.47059	1.28571	4.4	1.8	1.52941	2.33333
1108	3	4	3	3	2	2	2	2	2	4	2	4	4	4	4	3	4	4	4	4	1	1	1	1	1	1	3	1	1	2	43	9	2	3	1	2	1	0	0	0	4	9	1	3.23529	2.57143	3.8	3.6	2.76471	1.66667
1109	3	3	2	3	4	3	2	1	4	3	3	3	4	4	4	4	4	3	3	4	1	1	1	1	2	1	1	2	2	2	50	6	0	1	1	2	3	0	0	0	3	7	1	3.23529	2.57143	3.6	3.4	2.76471	1.66667
1110	1	3	4	2	2	2	3	2	4	3	3	3	3	4	5	3	4	5	4	4	1	1	1	2	1	1	5	5	5	2	40	8	2	3	2	2	2	0	0	0	3	11	2	3.47059	2.57143	4.2	3.2	2.52941	5
1111	1	1	2	1	1	1	3	1	4	1	1	1	1	4	5	5	1	4	5	4	1	1	1	1	1	0	2	3	2	-9999	-9999	-9999	-9999	-9999	-9999	-9999	-9999	-9999	-9999	-9999	-9999	-9999	-9999	4.52941	1.42857	4.6	1.6	1.47059	2.33333
1113	3	1	1	2	2	2	1	2	3	3	3	4	2	3	4	3	2	3	3	4	1	1	1	1	1	1	4	4	4	1	42	8	3	3	3	3	3	1	2	2	3	20	4	3.70588	1.57143	3.4	3	2.29412	4
1117	4	3	4	2	3	3	2	3	4	5	5	3	4	5	3	3	4	4	3	4	1	1	1	2	1	1	4	4	4	2	62	8	3	3	2	2	3	0	1	1	3	15	3	2.76471	2.85714	3.4	4.4	3.23529	4
1118	2	2	2	3	2	1	1	2	4	3	4	3	2	4	5	3	3	4	4	4	1	1	1	1	1	0	2	2	2	2	53	8	1	1	0	1	2	0	0	0	4	5	0	3.70588	1.85714	4	3.2	2.29412	2
1119	2	3	3	3	2	2	2	2	2	4	3	3	3	4	4	3	3	4	3	4	1	1	1	1	1	1	3	2	2	2	33	11	1	1	0	1	2	0	0	0	2	5	0	3.29412	2.42857	3.6	3.4	2.70588	2.33333
1124	3	2	3	2	2	2	2	3	4	3	3	3	3	3	4	4	2	4	4	4	1	1	1	1	2	0	2	3	3	2	30	8	2	3	0	3	3	0	1	0	3	12	2	3.58824	2.28571	4	3	2.41176	2.66667
1128	4	3	3	2	2	1	1	1	5	3	2	2	1	2	5	5	2	5	5	4	1	1	1	1	1	0	3	4	3	2	45	8	0	2	0	0	2	0	0	0	3	4	0	4.29412	1.85714	4.8	2	1.70588	3.33333
1129	4	3	3	3	2	3	1	2	4	3	2	1	2	2	4	3	4	4	3	4	1	1	1	1	1	1	-9999	-9999	-9999	-9999	-9999	-9999	-9999	-9999	-9999	-9999	-9999	-9999	-9999	-9999	-9999	-9999	-9999	3.70588	2.42857	3.6	2	2.29412	-9999
1132	3	2	2	3	2	2	2	4	3	4	4	4	4	5	4	3	5	3	4	4	1	1	2	1	1	1	2	1	1	2	38	8	3	3	2	3	3	0	1	1	4	16	4	3.05882	2.42857	3.6	4.2	2.94118	1.33333
1133	3	2	2	2	3	3	2	1	3	3	2	3	2	4	4	4	3	4	4	4	1	1	1	1	1	1	4	4	4	2	32	2	0	0	0	1	2	0	0	0	3	3	0	3.70588	2.14286	4	2.8	2.29412	4
1138	3	1	2	2	4	2	4	3	4	3	2	2	3	3	5	3	3	4	4	4	1	1	1	1	1	0	4	2	3	2	37	4	1	1	0	1	1	0	0	0	4	4	0	3.58824	2.57143	4	2.6	2.41176	3
1139	4	3	3	4	2	3	4	4	5	4	5	5	5	5	3	4	5	3	3	4	1	1	1	1	1	1	3	3	3	1	44	8	1	3	1	2	3	0	2	0	2	12	2	2.47059	3.28571	3.4	4.8	3.52941	3
1142	2	2	4	2	3	3	3	4	2	4	2	1	4	4	4	4	5	3	4	4	1	1	2	1	1	1	2	4	4	2	27	12	1	3	0	3	3	1	0	0	2	11	2	3.23529	3	3.8	3	2.76471	3.33333
1143	3	2	3	3	2	3	1	2	4	4	4	2	3	4	4	4	3	4	4	4	1	1	1	1	1	0	4	4	4	2	45	12	0	1	1	2	3	0	0	1	4	8	1	3.47059	2.28571	4	3.4	2.52941	4
1145	2	3	3	2	2	2	2	2	4	3	3	3	3	4	4	3	4	3	4	4	1	1	1	1	1	1	4	3	2	2	37	7	1	3	1	2	1	0	0	0	3	8	1	3.41176	2.28571	3.6	3.2	2.58824	3
1148	3	3	3	3	2	2	2	2	4	3	3	3	2	3	4	4	3	4	4	4	1	2	2	2	1	1	4	2	2	2	50	9	1	1	1	2	3	0	1	0	4	9	1	3.58824	2.42857	4	2.8	2.41176	2.66667
1149	3	2	3	1	2	3	2	2	3	3	3	3	5	5	4	4	2	4	3	4	1	1	1	1	1	0	2	1	2	-9999	-9999	-9999	-9999	-9999	-9999	-9999	-9999	-9999	-9999	-9999	-9999	-9999	-9999	3.35294	2.14286	3.8	3.8	2.64706	1.66667
1153	2	3	3	2	2	3	3	2	4	2	3	2	3	2	4	4	2	4	3	4	1	1	1	1	1	1	4	3	3	1	44	8	2	1	1	2	3	0	2	0	2	11	2	3.58824	2.57143	3.8	2.4	2.41176	3.33333
1154	2	1	3	2	2	2	2	1	3	3	3	3	3	3	4	4	3	5	4	4	1	1	1	1	1	0	4	4	4	2	45	8	3	1	2	3	3	0	2	0	3	14	3	3.82353	1.85714	4.2	3	2.17647	4
1155	3	3	3	3	3	3	4	3	3	2	3	3	3	3	4	4	3	4	3	4	1	1	1	1	1	1	3	4	4	2	54	8	3	3	1	2	3	0	1	1	3	14	3	3.23529	3.14286	3.8	2.8	2.76471	3.66667
1160	3	2	2	2	2	2	2	4	4	3	2	2	1	2	3	4	4	4	4	4	1	1	1	1	1	0	4	4	3	1	65	2	2	2	0	0	2	0	0	0	4	6	1	3.82353	2.28571	3.8	2	2.17647	3.66667
1164	2	2	1	1	2	3	3	2	4	3	3	2	2	2	5	4	3	4	4	4	1	1	1	1	2	0	1	2	2	2	46	8	0	0	0	2	2	0	0	0	3	4	0	3.94118	2	4.2	2.4	2.05882	1.66667
1165	2	3	2	3	3	3	2	4	3	2	4	4	3	3	4	4	3	4	4	4	1	1	1	1	1	0	3	4	4	2	47	8	2	3	0	0	3	0	1	0	4	9	1	3.29412	2.85714	4	3.2	2.70588	3.66667
1170	2	1	1	2	2	1	1	2	4	1	1	3	2	2	4	4	3	5	4	4	1	1	1	2	1	0	2	2	2	2	45	8	0	2	0	0	1	0	0	0	4	3	0	4.35294	1.42857	4.2	1.8	1.64706	2
1172	3	1	3	3	3	2	2	1	4	4	3	2	3	3	4	3	2	4	4	4	1	1	1	1	1	0	4	4	2	2	50	2	0	2	0	0	3	0	0	0	4	5	0	3.58824	2.14286	3.8	3	2.41176	3.33333
1173	3	3	2	2	2	3	1	2	4	1	3	3	2	3	4	4	4	5	4	4	1	1	1	1	1	0	4	4	4	2	57	3	0	2	1	0	3	0	1	0	3	7	1	3.88235	2.14286	4.2	2.4	2.11765	4
1174	4	2	2	2	2	2	3	3	3	3	3	3	2	3	4	3	3	4	4	4	1	1	1	2	2	0	2	1	1	2	56	2	2	2	2	2	2	1	0	0	1	11	2	3.58824	2.28571	3.8	2.8	2.41176	1.33333
1175	3	2	3	2	2	2	1	2	4	3	3	4	3	4	4	4	3	4	4	4	1	1	1	1	1	0	2	2	2	2	31	8	1	1	1	3	3	0	1	0	4	10	1	3.58824	2	4	3.4	2.41176	2
1179	3	3	2	2	2	1	2	2	4	2	1	3	2	3	4	5	3	4	3	4	1	1	2	1	1	1	3	3	3	2	58	8	1	2	1	1	3	0	0	0	3	8	1	3.94118	2	4	2.2	2.05882	3
1181	3	2	2	2	1	1	2	1	4	2	2	2	2	2	4	4	2	5	4	4	1	1	1	1	2	0	2	5	5	2	38	12	2	3	1	2	3	0	0	1	2	12	2	4.23529	1.57143	4.2	2	1.76471	4
1183	4	3	4	5	2	1	5	1	4	2	4	4	5	5	3	5	5	4	3	4	1	1	1	1	2	0	3	4	4	1	42	9	2	0	2	2	2	0	0	0	1	8	1	2.94118	3	3.8	4	3.05882	3.66667
1184	3	2	2	2	2	1	1	1	4	3	2	3	2	2	3	4	2	3	4	4	1	1	1	1	1	0	4	4	4	1	41	1	0	0	0	1	0	0	0	0	3	1	0	3.94118	1.57143	3.6	2.4	2.05882	4
1186	4	3	2	3	3	3	3	3	3	4	4	3	4	4	4	2	5	3	3	4	1	1	1	1	1	0	3	3	4	2	46	8	2	1	1	1	2	0	0	0	3	7	1	2.88235	2.85714	3.2	3.8	3.11765	3.33333
1187	3	2	2	3	2	2	1	2	4	2	3	1	4	4	2	4	3	4	4	4	1	1	1	1	1	0	-9999	-9999	-9999	-9999	-9999	-9999	-9999	-9999	-9999	-9999	-9999	-9999	-9999	-9999	-9999	-9999	-9999	3.64706	2	3.6	2.8	2.35294	-9999
1189	3	2	1	1	1	1	1	1	4	2	2	1	2	2	4	4	2	5	4	4	1	1	1	1	1	0	3	3	4	2	41	8	1	1	0	1	1	0	0	0	4	4	0	4.47059	1.14286	4.2	1.8	1.52941	3.33333
1191	3	1	2	2	2	1	3	2	4	3	4	3	3	4	4	3	3	3	3	4	1	1	1	1	1	1	4	4	4	2	56	8	2	3	1	2	3	0	0	0	3	11	2	3.47059	1.85714	3.4	3.4	2.52941	4
1192	2	1	1	1	2	3	3	3	4	1	2	2	2	2	5	2	3	3	4	4	1	1	1	1	1	0	1	1	2	1	47	2	3	3	2	2	3	1	0	0	4	14	3	3.94118	2	3.6	1.8	2.05882	1.33333
1193	3	3	4	3	2	2	3	2	3	3	3	3	4	4	4	2	4	3	2	4	1	1	1	1	1	0	5	5	5	2	61	9	1	3	1	1	3	0	0	1	2	10	1	3	2.71429	3	3.4	3	5
5	1	1	1	1	1	1	1	2	5	2	2	3	2	2	5	5	2	5	5	5	1	1	1	1	1	1	4	4	4	2	53	8	0	0	0	0	0	0	0	0	3	0	0	4.58824	1.14286	5	2.2	1.41176	4
21	1	1	1	1	5	5	5	1	5	3	3	2	2	3	5	4	5	5	4	5	1	1	1	1	1	0	5	3	4	2	52	8	0	0	0	0	1	0	0	0	3	1	0	3.70588	2.71429	4.6	2.6	2.29412	4
22	2	1	3	3	2	3	5	3	3	2	5	5	3	5	4	4	5	5	5	5	1	1	1	1	1	1	4	5	5	2	33	1	0	0	0	0	1	0	0	0	1	1	0	3.23529	2.85714	4.6	4	2.76471	4.66667
26	2	1	2	1	2	2	1	1	4	2	1	2	3	3	1	4	2	4	4	5	1	1	1	1	1	0	4	4	4	1	50	8	1	3	1	2	2	0	0	0	4	9	1	4.05882	1.42857	3.6	2.2	1.94118	4
37	2	1	3	2	2	2	4	3	3	4	1	5	2	4	3	4	1	5	4	5	1	1	2	1	1	0	2	1	1	1	38	4	0	0	0	0	2	0	0	0	2	2	0	3.52941	2.42857	4.2	3.2	2.47059	1.33333
47	3	2	2	3	2	3	3	1	4	2	2	3	2	2	4	4	2	5	4	5	1	1	1	1	1	0	2	2	2	2	60	10	3	3	2	2	2	0	1	1	4	14	3	3.94118	2.28571	4.4	2.2	2.05882	2
66	2	1	1	1	1	1	1	1	5	1	1	1	1	2	5	5	2	5	5	5	1	2	1	2	1	0	4	4	4	2	30	4	2	1	0	2	2	0	1	0	4	8	1	4.94118	1	5	1.2	1.05882	4
70	4	1	1	2	1	1	1	1	5	2	1	1	2	2	5	5	2	5	4	5	1	1	1	1	1	0	5	3	3	2	49	8	-9999	-9999	-9999	-9999	-9999	-9999	-9999	-9999	-9999	-9999	-9999	4.70588	1.14286	4.8	1.6	1.29412	3.66667
85	2	1	1	1	1	1	3	1	5	1	1	1	1	1	5	5	1	5	5	5	1	2	1	1	1	0	5	5	5	2	52	9	0	0	0	0	1	0	0	0	3	1	0	4.88235	1.28571	5	1	1.11765	5
86	3	2	2	3	2	3	4	2	2	1	2	5	3	5	4	4	3	4	4	5	1	1	1	1	1	0	1	1	1	1	57	2	1	2	1	1	3	0	1	0	4	9	1	3.47059	2.57143	4.2	3.2	2.52941	1
91	1	1	1	1	1	1	1	1	5	3	1	2	1	3	5	5	1	4	4	5	1	1	2	2	1	0	3	3	3	2	30	2	1	0	0	1	2	0	0	0	2	4	0	4.58824	1	4.6	2	1.41176	3
94	1	1	1	1	1	3	1	1	4	1	1	2	1	2	5	5	4	4	4	5	1	1	1	1	1	0	3	4	4	1	54	8	0	0	0	0	2	0	0	0	1	2	0	4.64706	1.28571	4.6	1.4	1.35294	3.66667
104	2	1	2	2	3	2	2	2	3	2	2	4	3	3	5	3	3	4	5	5	1	1	2	1	1	0	4	3	4	1	43	2	0	1	0	0	1	0	0	0	2	2	0	3.88235	2	4.4	2.8	2.11765	3.66667
106	3	1	1	1	1	3	1	2	5	1	3	4	4	4	5	4	1	5	5	5	1	1	1	1	1	0	1	1	1	2	64	4	1	1	0	0	0	0	0	0	4	2	0	4.11765	1.42857	4.8	3.2	1.88235	1
111	2	3	3	2	3	2	2	2	4	1	2	2	2	2	4	4	2	4	4	5	1	1	2	1	1	0	3	4	4	1	71	8	1	1	1	1	3	0	0	0	4	7	1	3.94118	2.42857	4.2	1.8	2.05882	3.66667
113	2	1	2	1	2	2	1	1	3	1	1	4	4	3	4	4	4	4	4	5	1	1	1	1	1	0	-9999	-9999	-9999	-9999	-9999	-9999	-9999	-9999	-9999	-9999	-9999	-9999	-9999	-9999	-9999	-9999	-9999	4.11765	1.42857	4.2	2.6	1.88235	-9999
116	1	2	2	2	2	3	1	1	4	2	1	2	2	2	5	4	2	5	4	5	1	1	1	1	1	0	3	2	3	1	48	8	0	1	0	1	3	0	0	0	4	5	0	4.29412	1.85714	4.6	1.8	1.70588	2.66667
120	2	1	2	1	2	1	2	1	4	2	1	2	2	1	1	4	2	5	4	5	1	1	2	1	1	0	4	4	5	1	26	2	0	0	0	0	0	0	0	0	3	0	0	4.29412	1.42857	3.8	1.6	1.70588	4.33333
122	2	1	1	1	2	2	2	2	4	1	1	3	1	2	5	4	3	5	5	5	1	1	1	1	2	0	2	2	2	2	49	9	0	3	0	0	0	0	0	0	3	3	0	4.52941	1.57143	4.8	1.6	1.47059	2
131	3	2	2	1	1	1	1	2	3	2	1	2	2	5	5	3	2	5	5	5	1	1	2	1	1	0	4	4	4	2	46	4	0	0	0	0	3	0	0	0	4	3	0	4.29412	1.42857	4.6	2.4	1.70588	4
134	3	1	2	1	2	1	1	1	5	1	2	1	1	1	5	5	2	5	5	5	1	1	1	1	1	0	5	5	5	2	45	8	1	1	0	1	1	0	0	0	4	4	0	4.82353	1.28571	5	1.2	1.17647	5
161	5	5	5	5	5	5	5	5	5	5	5	5	5	5	5	5	5	5	5	5	1	1	1	1	1	0	-9999	-9999	-9999	-9999	-9999	-9999	-9999	-9999	-9999	-9999	-9999	-9999	-9999	-9999	-9999	-9999	-9999	2.17647	5	5	5	3.82353	-9999
163	1	1	1	1	3	1	3	1	4	1	1	1	1	2	5	5	1	5	5	5	1	1	1	1	1	1	5	5	5	1	46	8	1	2	1	3	2	0	0	0	4	9	1	4.70588	1.57143	5	1.2	1.29412	5
171	1	1	1	2	1	1	1	2	4	2	2	2	2	2	5	4	2	5	5	5	1	1	1	1	1	0	4	4	4	2	45	7	0	0	0	0	0	0	0	0	4	0	0	4.52941	1.28571	4.8	2	1.47059	4
172	3	2	2	2	2	1	1	1	4	2	1	1	1	2	4	4	2	4	4	5	1	1	1	1	2	0	-9999	-9999	-9999	-9999	-9999	-9999	-9999	-9999	-9999	-9999	-9999	-9999	-9999	-9999	-9999	-9999	-9999	4.41176	1.57143	4.2	1.4	1.58824	-9999
183	1	2	1	1	1	3	2	1	3	2	2	3	3	3	5	5	1	5	5	5	1	1	1	1	1	1	4	4	4	-9999	-9999	-9999	-9999	-9999	-9999	-9999	-9999	-9999	-9999	-9999	-9999	-9999	-9999	4.29412	1.57143	5	2.6	1.70588	4
193	3	2	2	3	1	3	2	2	5	3	3	2	3	3	5	4	2	5	5	5	1	1	1	1	1	0	3	2	3	2	36	12	0	2	0	0	2	0	0	0	3	4	0	3.94118	2.14286	4.8	2.8	2.05882	2.66667
196	3	2	2	3	3	3	2	3	4	4	4	3	4	4	4	4	3	5	4	5	1	1	1	1	1	0	4	4	4	2	53	2	1	1	1	1	2	0	1	1	3	8	1	3.35294	2.57143	4.4	3.8	2.64706	4
199	1	1	1	1	1	1	1	1	4	3	2	1	1	2	5	5	1	5	5	5	1	1	1	1	1	0	5	5	5	2	44	8	0	0	0	0	1	0	0	0	4	1	0	4.76471	1	5	1.8	1.23529	5
200	4	1	1	2	1	2	2	2	5	3	4	4	4	4	4	4	2	3	2	5	1	1	1	1	1	0	3	5	4	2	43	8	0	0	0	0	0	0	0	0	4	0	0	3.52941	1.57143	3.6	3.8	2.47059	4
206	1	2	1	1	2	3	2	1	4	2	2	3	2	2	5	5	1	5	5	5	1	1	1	1	1	1	3	4	3	2	51	8	2	2	1	1	2	0	1	0	4	9	1	4.35294	1.71429	5	2.2	1.64706	3.33333
213	2	1	1	1	2	1	2	1	4	2	1	2	1	2	1	1	1	5	5	5	1	1	2	2	1	0	3	1	2	1	46	8	2	2	0	0	1	0	1	0	3	6	1	4.23529	1.28571	3.4	1.6	1.76471	2
219	2	1	1	1	5	2	1	1	4	2	2	4	1	3	5	3	1	5	5	5	1	1	2	1	1	0	5	5	5	1	31	8	3	1	0	2	3	0	0	0	1	9	1	4.17647	1.71429	4.6	2.4	1.82353	5
221	1	1	1	1	2	1	2	2	4	1	2	2	2	3	5	5	3	5	5	5	1	1	1	1	1	1	4	4	1	1	38	2	1	1	1	3	1	0	0	1	3	8	1	4.52941	1.42857	5	2	1.47059	3
224	1	1	2	1	1	1	1	1	5	1	1	1	1	2	5	5	2	5	5	5	1	1	2	2	1	0	5	4	4	2	51	8	0	0	0	0	1	0	0	0	3	1	0	4.88235	1.14286	5	1.2	1.11765	4.33333
233	2	1	1	1	1	1	1	1	5	1	1	1	1	2	5	5	1	4	5	5	1	1	2	1	1	1	4	4	5	1	61	7	0	3	0	1	2	0	0	0	1	6	1	4.88235	1	4.8	1.2	1.11765	4.33333
237	3	2	2	3	1	2	2	4	3	1	2	3	2	3	3	3	2	4	4	5	1	1	1	1	1	0	5	5	5	2	43	8	0	2	0	2	3	0	0	0	4	7	1	3.76471	2.28571	3.8	2.2	2.23529	5
246	2	2	2	1	2	2	1	2	3	3	3	3	3	4	4	3	3	3	3	5	1	1	1	1	1	0	3	2	3	2	31	8	1	1	0	2	3	0	0	0	4	7	1	3.64706	1.71429	3.6	3.2	2.35294	2.66667
254	1	2	3	1	2	2	1	2	5	2	2	1	2	2	5	5	2	5	5	5	1	1	1	1	1	1	2	3	2	-9999	-9999	-9999	-9999	-9999	-9999	-9999	-9999	-9999	-9999	-9999	-9999	-9999	-9999	4.41176	1.85714	5	1.8	1.58824	2.33333
259	2	2	2	2	2	1	3	1	3	4	3	3	3	4	5	4	1	5	5	5	1	1	2	1	1	1	5	5	5	2	29	7	2	3	0	3	3	0	3	0	3	14	3	3.88235	1.85714	4.8	3.4	2.11765	5
260	2	1	1	1	1	1	1	1	4	1	1	1	1	3	5	1	1	5	4	5	1	1	1	1	1	0	5	5	5	1	41	4	0	1	0	0	2	0	0	0	4	3	0	4.58824	1	4	1.4	1.41176	5
270	4	1	2	3	2	1	3	3	3	4	3	3	3	4	4	3	3	3	3	5	1	1	1	1	1	1	3	4	3	2	36	11	0	2	0	0	2	0	0	1	4	5	0	3.41176	2.14286	3.6	3.4	2.58824	3.33333
271	2	1	2	2	1	2	2	2	5	2	1	1	2	2	5	5	2	5	4	5	1	1	1	1	1	0	3	2	2	2	35	11	2	3	0	2	2	0	1	1	4	11	2	4.47059	1.71429	4.8	1.6	1.52941	2.33333
276	2	2	2	2	2	1	2	2	5	3	3	1	2	3	4	5	3	5	4	5	1	1	2	1	1	0	2	2	3	1	42	8	3	3	2	1	3	3	0	1	3	16	4	4.11765	1.85714	4.6	2.4	1.88235	2.33333
277	2	2	2	2	2	2	2	2	5	2	2	2	2	2	5	5	2	5	5	5	1	1	1	1	1	0	3	3	3	2	45	8	1	1	1	1	3	0	2	1	4	10	1	4.29412	2	5	2	1.70588	3
320	1	1	1	1	1	1	1	1	5	1	1	3	1	1	5	5	4	5	5	5	1	1	1	1	1	0	5	5	5	1	42	8	0	1	0	0	3	0	0	0	3	4	0	4.88235	1	5	1.4	1.11765	5
323	4	1	3	2	2	2	2	2	4	4	3	2	4	5	5	4	4	3	4	5	1	1	1	1	1	0	4	4	3	2	44	8	0	1	0	0	1	0	0	0	2	2	0	3.58824	2	4.2	3.6	2.41176	3.66667
330	1	1	1	1	2	1	2	1	5	1	1	2	1	1	5	4	1	5	5	5	1	1	1	1	1	0	4	4	4	1	60	8	2	3	1	1	3	1	2	1	3	14	3	4.76471	1.28571	4.8	1.2	1.23529	4
333	1	2	2	2	2	2	1	1	4	2	1	2	2	3	5	4	2	5	5	5	1	1	1	1	1	0	2	3	2	-9999	-9999	-9999	-9999	-9999	-9999	-9999	-9999	-9999	-9999	-9999	-9999	-9999	-9999	4.35294	1.71429	4.8	2	1.64706	2.33333
340	2	2	1	1	2	1	3	1	4	2	1	2	1	2	5	4	2	5	4	5	1	1	1	1	1	1	1	1	1	2	52	8	0	3	0	1	3	0	0	0	3	7	1	4.47059	1.57143	4.6	1.6	1.52941	1
346	4	2	2	2	2	3	2	2	3	2	3	3	3	3	5	4	2	5	4	5	1	1	1	1	1	0	-9999	-9999	-9999	-9999	-9999	-9999	-9999	-9999	-9999	-9999	-9999	-9999	-9999	-9999	-9999	-9999	-9999	3.88235	2.14286	4.6	2.8	2.11765	-9999
348	2	1	1	1	1	1	1	1	4	2	3	4	1	3	5	5	2	4	5	5	1	1	1	1	1	0	4	4	4	2	55	8	1	1	0	1	3	0	0	0	3	6	1	4.47059	1	4.8	2.6	1.52941	4
353	2	2	1	1	2	1	1	1	5	2	1	2	1	2	5	5	2	5	5	5	1	1	1	1	1	0	5	2	3	2	75	8	0	2	0	0	1	0	0	0	1	3	0	4.70588	1.28571	5	1.6	1.29412	3.33333
355	1	2	1	1	2	2	3	1	5	1	1	1	1	2	5	5	1	5	5	5	1	1	1	1	1	0	5	5	5	2	67	4	-9999	-9999	-9999	-9999	-9999	-9999	-9999	-9999	-9999	-9999	-9999	4.64706	1.71429	5	1.2	1.35294	5
363	2	2	1	2	1	1	2	2	4	3	3	4	2	3	4	4	3	4	4	5	1	1	1	1	1	0	4	5	4	1	65	2	2	1	0	1	2	0	1	0	4	7	1	3.94118	1.57143	4.2	3	2.05882	4.33333
366	1	1	1	2	1	1	2	1	4	3	2	3	2	2	5	3	2	4	4	5	1	1	2	1	1	1	5	4	4	2	35	11	0	2	0	0	0	0	0	0	2	2	0	4.23529	1.28571	4.2	2.4	1.76471	4.33333
372	2	2	1	3	2	1	2	1	4	2	2	1	2	2	5	4	2	5	5	5	1	1	1	1	1	0	5	1	3	2	55	2	1	1	0	1	1	0	0	0	3	4	0	4.41176	1.71429	4.8	1.8	1.58824	3
378	2	2	2	2	2	2	1	2	4	2	1	2	2	2	5	4	2	5	5	5	1	1	1	1	1	0	4	4	4	2	55	8	1	3	0	1	3	0	0	0	4	8	1	4.35294	1.85714	4.8	1.8	1.64706	4
396	1	1	2	2	2	2	2	1	4	2	2	3	1	2	5	5	2	4	4	5	1	1	1	1	1	0	4	4	4	1	51	7	0	1	0	0	1	0	0	0	4	2	0	4.29412	1.71429	4.6	2	1.70588	4
405	2	1	1	1	1	1	1	2	4	1	2	2	2	2	5	5	1	5	5	5	1	1	1	1	1	0	1	1	2	1	63	2	0	1	1	0	2	0	0	0	4	4	0	4.70588	1.14286	5	1.8	1.29412	1.33333
406	1	1	1	1	1	1	1	1	5	1	1	1	1	1	5	5	1	5	5	5	1	1	1	1	1	0	5	5	5	1	64	9	0	2	0	1	2	0	0	0	3	5	0	5	1	5	1	1	5
407	3	1	2	2	1	2	3	1	2	3	4	4	3	5	5	2	5	5	3	5	1	1	1	1	1	0	3	3	4	2	57	8	0	2	0	0	1	0	0	0	3	3	0	3.58824	1.71429	4	3.8	2.41176	3.33333
408	1	1	1	1	1	1	1	1	4	1	1	1	1	2	5	4	2	5	5	5	1	1	1	1	1	0	4	3	3	1	47	9	1	1	1	1	3	0	1	1	3	9	1	4.88235	1	4.8	1.2	1.11765	3.33333
409	2	2	2	1	1	2	3	1	3	3	3	4	3	3	5	4	1	4	4	5	1	1	1	1	1	0	4	3	4	2	30	11	2	1	0	1	0	0	0	0	3	4	0	3.88235	1.71429	4.4	3.2	2.11765	3.66667
415	3	2	1	2	2	2	2	1	4	2	2	2	1	3	1	4	3	5	5	5	1	1	1	1	1	1	4	2	4	2	53	1	1	3	0	2	2	0	0	0	2	8	1	4.11765	1.71429	4	2	1.88235	3.33333
418	2	2	1	1	1	1	2	1	3	1	1	1	1	2	5	3	3	5	5	5	1	1	1	1	1	0	2	2	2	2	36	8	1	1	0	0	1	0	0	0	3	3	0	4.70588	1.28571	4.6	1.2	1.29412	2
423	3	2	2	2	1	1	1	4	4	3	2	2	2	2	5	4	2	5	5	5	1	1	2	1	1	1	4	4	4	2	46	4	2	3	1	2	3	0	1	1	3	13	3	4.23529	1.85714	4.8	2.2	1.76471	4
437	3	1	2	2	1	1	1	1	4	3	3	3	3	3	4	5	1	5	4	5	1	1	1	1	1	1	5	3	3	2	56	12	3	3	1	0	3	0	0	0	3	10	1	4.17647	1.28571	4.6	3	1.82353	3.66667
442	2	2	1	1	2	2	1	1	5	2	1	1	2	3	5	5	2	5	5	5	1	1	1	1	1	0	4	3	4	2	54	4	0	1	0	0	0	0	0	0	3	1	0	4.58824	1.42857	5	1.8	1.41176	3.66667
443	1	1	1	1	1	1	4	1	4	1	3	4	4	1	5	5	1	4	5	5	1	1	1	1	1	0	2	4	1	1	44	9	0	1	0	0	1	0	0	0	4	2	0	4.29412	1.42857	4.8	2.6	1.70588	2.33333
444	1	2	1	1	1	1	4	1	5	1	3	1	1	2	4	5	1	5	5	5	1	1	1	1	1	0	3	2	4	2	46	8	0	2	0	0	0	0	0	0	4	2	0	4.52941	1.57143	4.8	1.6	1.47059	3
445	3	1	1	2	2	2	3	1	3	1	1	2	1	3	4	3	2	4	4	5	1	1	1	1	1	0	4	3	4	2	44	2	2	0	0	0	0	0	0	0	3	2	0	4.23529	1.71429	4	1.6	1.76471	3.66667
451	1	1	1	1	1	3	1	1	4	1	1	1	3	3	5	5	1	5	5	5	1	1	1	1	1	0	2	1	2	1	47	9	1	2	0	0	2	0	0	0	4	5	0	4.64706	1.28571	5	1.8	1.35294	1.66667
472	2	2	3	3	1	3	1	1	5	2	1	1	1	2	5	5	2	4	4	5	1	1	1	1	1	0	5	5	5	1	31	8	0	2	0	0	3	0	0	0	4	5	0	4.35294	2	4.6	1.4	1.64706	5
476	2	1	1	1	1	1	2	1	4	1	1	1	1	2	4	5	1	5	5	5	1	1	1	1	1	0	4	4	5	2	63	8	2	2	1	1	3	0	0	0	3	9	1	4.82353	1.14286	4.8	1.2	1.17647	4.33333
479	3	1	2	1	2	2	1	1	4	3	3	2	4	4	5	4	3	3	4	5	1	1	1	1	1	0	2	2	2	2	40	8	0	0	0	0	0	0	0	0	3	0	0	3.94118	1.42857	4.2	3.2	2.05882	2
484	1	2	2	1	3	2	2	1	5	1	1	2	2	2	5	5	1	5	5	5	1	1	1	1	1	0	4	5	5	1	67	12	1	1	0	0	2	0	0	0	4	4	0	4.47059	1.85714	5	1.6	1.52941	4.66667
487	1	1	2	1	2	2	1	1	5	3	1	2	1	2	5	4	1	5	5	5	1	1	1	1	1	0	-9999	-9999	-9999	-9999	-9999	-9999	-9999	-9999	-9999	-9999	-9999	-9999	-9999	-9999	-9999	-9999	-9999	4.52941	1.42857	4.8	1.8	1.47059	-9999
488	1	1	2	2	1	2	4	1	4	2	3	4	2	3	5	3	2	4	4	5	1	1	1	1	1	0	2	1	2	2	41	9	0	0	0	2	2	0	0	0	3	4	0	3.88235	1.85714	4.2	2.8	2.11765	1.66667
489	2	1	2	1	2	1	3	2	3	2	1	2	2	3	4	4	1	4	4	5	1	1	1	1	1	0	4	3	4	1	29	11	2	2	1	2	3	0	2	0	3	12	2	4.17647	1.71429	4.2	2	1.82353	3.66667
496	1	1	1	1	1	2	1	2	4	1	2	1	2	2	1	1	2	4	5	5	1	1	1	2	1	0	2	3	4	1	40	8	0	0	0	0	2	0	0	0	4	2	0	4.17647	1.28571	3.2	1.6	1.82353	3
497	1	1	2	1	2	1	1	2	5	1	3	1	1	2	5	5	1	5	5	5	1	1	1	1	1	0	4	2	4	1	68	8	0	2	0	0	2	0	1	0	2	5	0	4.64706	1.42857	5	1.6	1.35294	3.33333
498	2	1	2	2	1	2	2	2	5	2	2	2	3	2	2	5	2	5	4	5	1	1	1	2	1	1	4	5	5	2	39	10	1	1	0	1	3	0	0	0	3	6	1	4.11765	1.71429	4.2	2.2	1.88235	4.66667
504	2	2	2	1	2	2	2	1	4	3	3	3	1	3	5	4	1	5	5	5	1	1	1	1	1	1	4	5	4	2	44	8	0	1	0	1	3	0	3	0	3	8	1	4.17647	1.71429	4.8	2.6	1.82353	4.33333
509	2	4	3	1	1	3	3	2	4	5	4	4	2	4	5	4	4	4	4	5	1	1	2	1	1	0	3	2	3	2	40	8	0	0	0	0	0	0	0	0	2	0	0	3.41176	2.42857	4.4	3.8	2.58824	2.66667
516	1	1	3	2	2	1	2	1	5	2	2	2	2	3	5	5	3	5	5	5	1	1	1	1	1	0	5	4	5	1	71	8	0	2	0	0	1	0	0	0	3	3	0	4.35294	1.71429	5	2.2	1.64706	4.66667
523	3	1	1	1	2	1	1	1	4	1	1	2	1	2	5	4	1	5	4	5	1	1	1	1	1	0	2	1	2	2	68	8	0	2	0	0	2	0	0	0	4	4	0	4.70588	1.14286	4.6	1.4	1.29412	1.66667
530	1	2	1	1	1	1	1	1	4	1	1	3	1	2	5	5	1	5	5	5	1	1	1	1	1	1	3	3	3	2	45	8	0	0	0	1	0	0	0	0	4	1	0	4.76471	1.14286	5	1.6	1.23529	3
547	2	1	1	1	2	2	2	1	4	4	1	2	2	4	1	1	3	5	5	5	1	1	1	2	1	1	2	2	2	2	47	2	0	1	2	1	3	0	0	0	2	7	1	3.88235	1.42857	3.4	2.6	2.11765	2
561	1	1	1	1	1	1	1	1	5	1	1	1	1	1	5	5	1	5	5	5	1	1	1	1	1	0	5	5	5	1	42	6	0	2	0	0	2	0	0	0	4	4	0	5	1	5	1	1	5
563	2	2	2	1	2	2	2	1	5	1	2	2	1	2	4	4	2	4	4	5	1	1	1	1	1	0	3	2	4	1	56	1	3	3	1	2	3	0	2	0	3	14	3	4.29412	1.71429	4.2	1.6	1.70588	3
573	1	1	3	5	2	1	5	1	5	3	1	3	2	3	4	5	2	5	5	5	1	1	1	1	1	1	4	5	5	2	39	8	1	3	0	0	1	0	0	0	1	5	0	3.88235	2.57143	4.8	2.4	2.11765	4.66667
589	2	1	2	1	1	1	3	1	4	1	2	1	3	2	5	3	2	5	5	5	1	1	1	1	1	1	2	2	4	2	50	2	1	2	0	0	0	0	2	0	1	5	0	4.47059	1.42857	4.6	1.8	1.52941	2.66667
608	1	1	1	1	2	1	1	1	5	1	1	1	1	1	5	5	1	5	5	5	1	1	1	1	1	0	1	1	2	2	50	4	0	1	0	0	0	0	0	0	3	1	0	4.94118	1.14286	5	1	1.05882	1.33333
610	1	3	2	2	2	2	4	1	4	3	1	1	2	3	5	5	3	5	5	5	1	1	1	1	1	1	4	2	2	2	47	2	0	2	0	1	1	0	0	0	2	4	0	4.17647	2.28571	5	2	1.82353	2.66667
623	2	2	1	1	2	2	3	1	5	1	2	2	2	2	5	5	2	5	5	5	1	1	1	1	1	0	5	5	5	1	36	10	0	0	0	0	1	0	0	0	4	1	0	4.47059	1.71429	5	1.8	1.52941	5
639	3	1	1	1	1	1	1	1	5	1	1	2	1	2	5	4	3	5	5	5	1	1	1	1	1	0	2	1	2	2	61	8	0	2	0	1	0	0	0	0	4	3	0	4.82353	1	4.8	1.4	1.17647	1.66667
644	5	2	2	2	3	3	4	1	4	4	4	5	3	5	5	2	5	4	4	5	1	1	1	1	1	0	1	1	2	2	53	2	3	3	3	3	3	1	0	1	2	17	4	3.17647	2.42857	4	4.2	2.82353	1.33333
645	1	3	2	2	2	2	1	1	5	1	2	1	1	2	4	5	2	4	3	5	1	1	1	1	1	0	4	4	5	1	61	2	0	1	0	0	1	0	0	0	4	2	0	4.29412	1.85714	4.2	1.4	1.70588	4.33333
656	1	2	2	1	2	3	2	3	4	2	2	2	4	4	4	4	4	5	5	5	1	1	1	1	1	0	4	4	3	2	58	3	0	3	0	0	3	0	0	0	4	6	1	3.88235	2.14286	4.6	2.8	2.11765	3.66667
658	2	1	2	2	1	1	2	1	5	3	2	2	2	3	4	4	3	5	3	5	1	1	1	1	1	0	1	1	1	2	62	3	1	1	0	0	0	0	0	0	2	2	0	4.17647	1.42857	4.2	2.4	1.82353	1
659	1	1	2	1	3	2	2	1	4	1	1	2	1	1	2	4	1	5	5	5	1	1	1	2	1	1	4	4	5	2	53	8	0	3	0	2	2	0	0	0	4	7	1	4.41176	1.71429	4.2	1.2	1.58824	4.33333
663	1	1	1	1	3	1	3	1	4	1	1	3	1	3	5	4	3	5	5	5	1	1	1	2	1	0	5	5	5	2	66	12	0	0	0	0	0	0	0	0	2	0	0	4.47059	1.57143	4.8	1.8	1.52941	5
665	1	2	2	2	2	1	1	2	5	2	2	1	2	2	5	5	2	5	5	5	1	1	2	1	1	1	5	4	4	1	57	1	1	1	0	0	3	0	1	0	3	6	1	4.47059	1.71429	5	1.8	1.52941	4.33333
667	1	1	1	1	1	2	1	1	4	1	1	1	2	1	5	3	3	4	5	5	1	1	1	1	1	1	1	2	2	2	42	6	0	2	0	2	2	0	0	0	3	6	1	4.70588	1.14286	4.4	1.2	1.29412	1.66667
670	2	3	2	1	1	1	3	1	1	4	4	4	5	4	1	1	1	3	4	5	1	1	1	1	1	0	5	3	4	2	49	8	0	2	0	0	3	0	0	0	2	5	0	3.11765	1.71429	2.8	4.2	2.88235	4
685	2	3	1	1	1	2	3	1	4	2	3	2	1	3	5	4	4	5	5	5	1	1	1	1	1	0	4	1	2	2	35	8	0	0	0	0	2	0	0	0	2	2	0	4.29412	1.71429	4.8	2.2	1.70588	2.33333
690	1	1	2	1	1	1	1	2	5	1	2	2	2	2	5	5	2	5	5	5	1	1	1	1	1	0	5	3	4	2	65	8	1	2	0	2	2	0	0	0	4	7	1	4.64706	1.28571	5	1.8	1.35294	4
696	1	2	1	3	2	2	1	2	3	2	1	2	1	2	4	4	1	4	5	5	1	1	1	1	1	0	4	3	4	1	43	8	1	1	0	1	2	0	0	0	3	5	0	4.29412	1.85714	4.4	1.6	1.70588	3.66667
718	3	2	2	2	2	1	1	1	5	1	3	2	1	2	5	4	3	5	5	5	1	1	1	1	1	0	-9999	-9999	-9999	-9999	-9999	-9999	-9999	-9999	-9999	-9999	-9999	-9999	-9999	-9999	-9999	-9999	-9999	4.47059	1.57143	4.8	1.8	1.52941	-9999
720	2	1	1	1	2	1	3	1	4	1	1	3	2	2	4	4	2	4	4	5	1	1	1	1	1	0	3	4	4	1	47	8	1	3	1	0	3	0	0	0	3	8	1	4.35294	1.42857	4.2	1.8	1.64706	3.66667
722	2	3	1	1	2	1	2	2	5	1	1	1	1	2	4	5	2	1	5	5	1	1	2	1	1	0	5	5	4	2	57	8	2	1	2	2	2	1	2	2	4	14	3	4.35294	1.71429	4	1.2	1.64706	4.66667
723	1	1	2	1	3	2	2	2	4	1	1	3	2	3	5	4	3	5	5	5	1	1	1	1	1	1	2	2	2	2	55	12	1	3	0	2	3	0	0	0	2	9	1	4.29412	1.85714	4.8	2	1.70588	2
732	2	1	1	1	1	1	1	4	4	1	1	2	1	2	5	4	1	4	4	5	1	1	1	1	1	0	3	5	5	1	44	12	2	1	1	3	3	0	0	0	4	10	1	4.52941	1.42857	4.4	1.4	1.47059	4.33333
758	1	2	1	1	1	1	1	2	4	1	2	2	1	1	5	5	2	5	5	5	1	1	1	1	1	1	2	5	5	2	26	8	1	1	0	2	3	0	1	0	3	8	1	4.76471	1.28571	5	1.4	1.23529	4
773	2	2	2	2	1	2	1	1	5	1	1	2	1	2	5	5	1	5	4	5	1	1	1	1	1	0	5	2	5	2	61	8	1	2	0	1	0	0	0	0	4	4	0	4.58824	1.57143	4.8	1.4	1.41176	4
796	1	1	1	2	2	1	1	1	4	1	1	2	1	2	5	5	2	5	4	5	1	1	1	1	1	0	2	2	3	2	64	9	1	2	0	1	1	0	1	0	3	6	1	4.70588	1.28571	4.8	1.4	1.29412	2.33333
802	1	1	1	1	1	1	1	1	5	1	1	1	1	1	4	5	1	5	5	5	1	1	2	1	1	0	-9999	-9999	-9999	-9999	-9999	-9999	-9999	-9999	-9999	-9999	-9999	-9999	-9999	-9999	-9999	-9999	-9999	4.94118	1	4.8	1	1.05882	-9999
804	3	2	2	2	2	1	3	1	4	3	3	3	1	3	4	4	3	4	4	5	1	1	1	1	1	0	1	1	2	2	56	2	1	2	1	1	1	0	0	0	2	6	1	3.94118	1.85714	4.2	2.6	2.05882	1.33333
806	1	1	1	1	1	1	2	1	5	1	1	1	1	1	5	5	1	5	5	5	1	1	1	1	1	0	4	5	4	1	65	2	1	0	0	1	0	0	0	0	4	2	0	4.94118	1.14286	5	1	1.05882	4.33333
813	2	2	1	2	2	3	2	2	4	3	4	4	3	3	5	4	4	4	4	5	1	1	1	1	1	1	5	4	4	2	47	11	1	2	0	1	3	0	0	0	3	7	1	3.70588	2	4.4	3.4	2.29412	4.33333
829	1	1	1	1	2	1	1	2	4	1	1	2	1	1	5	5	2	4	4	5	1	1	2	1	1	0	3	5	4	1	56	2	1	1	0	1	3	0	1	0	4	7	1	4.70588	1.28571	4.6	1.2	1.29412	4
834	1	1	1	1	1	1	2	2	5	1	2	1	2	2	5	4	2	4	5	5	1	1	1	1	1	0	4	4	4	2	58	9	2	3	1	0	3	0	0	0	4	9	1	4.58824	1.28571	4.6	1.6	1.41176	4
843	3	1	3	2	2	2	2	2	4	3	2	2	2	2	4	3	3	5	4	5	1	1	1	1	1	1	3	3	3	2	31	12	0	1	0	2	1	0	0	1	4	5	0	4	2	4.2	2.2	2	3
850	2	2	3	2	3	2	3	3	4	1	3	3	3	3	5	4	4	4	5	5	1	1	2	2	1	0	1	1	1	2	49	2	0	3	0	0	0	0	0	0	3	3	0	3.76471	2.57143	4.6	2.6	2.23529	1
857	3	2	2	2	2	1	1	2	5	2	2	1	2	3	4	5	3	5	4	5	1	1	1	1	1	0	3	3	3	1	77	4	0	1	1	0	1	0	1	0	3	4	0	4.29412	1.71429	4.6	2	1.70588	3
862	1	2	1	1	1	1	2	1	5	1	1	1	1	2	5	5	1	5	5	5	1	1	1	1	1	0	4	2	4	1	53	1	0	2	0	0	3	0	0	0	4	5	0	4.82353	1.28571	5	1.2	1.17647	3.33333
866	3	2	2	3	2	2	3	3	3	4	3	4	4	5	4	3	2	4	4	5	1	1	1	1	1	0	-9999	-9999	-9999	-9999	-9999	-9999	-9999	-9999	-9999	-9999	-9999	-9999	-9999	-9999	-9999	-9999	-9999	3.23529	2.42857	4	4	2.76471	-9999
871	2	2	1	3	1	1	1	1	3	2	2	1	1	1	1	1	1	4	4	5	1	1	1	1	1	0	4	4	4	2	65	5	-9999	-9999	-9999	-9999	-9999	-9999	-9999	-9999	-9999	-9999	-9999	4.11765	1.42857	3	1.4	1.88235	4
877	1	2	2	2	2	2	2	2	4	2	2	2	2	2	5	4	2	5	4	5	1	1	1	1	1	0	4	4	4	2	60	8	1	1	1	1	1	1	1	0	4	7	1	4.17647	2	4.6	2	1.82353	4
899	1	1	1	5	1	1	1	2	5	1	1	1	1	1	5	5	3	5	5	5	1	1	1	1	1	1	5	5	5	1	42	8	0	1	0	1	1	0	0	0	1	3	0	4.70588	1.71429	5	1	1.29412	5
906	3	1	1	1	1	2	2	1	5	1	1	3	1	2	5	2	2	5	5	5	1	1	1	1	1	0	3	2	3	1	37	6	2	2	0	1	1	0	2	1	1	9	1	4.52941	1.28571	4.4	1.6	1.47059	2.66667
910	3	2	1	1	1	1	4	1	5	3	3	2	2	4	5	5	5	5	5	5	1	1	1	1	1	1	5	5	5	2	37	9	1	3	0	1	0	0	0	0	4	5	0	4.23529	1.57143	5	2.8	1.76471	5
920	1	1	1	2	2	1	2	1	5	3	2	3	2	3	5	5	1	5	5	5	1	1	1	1	1	1	4	5	5	1	43	8	1	1	0	2	3	0	0	0	2	7	1	4.35294	1.42857	5	2.6	1.64706	4.66667
921	3	2	3	1	2	4	2	4	4	5	4	4	2	5	5	4	2	3	4	5	1	1	1	1	1	1	4	3	4	2	31	2	3	1	0	1	3	0	2	0	3	10	1	3.23529	2.57143	4.2	4	2.76471	3.66667
928	3	3	1	1	2	2	1	2	2	1	1	2	1	2	5	5	2	4	5	5	1	1	1	1	1	0	4	2	3	1	74	9	0	0	0	0	3	0	0	0	4	3	0	4.52941	1.71429	4.8	1.4	1.47059	3
934	1	1	2	1	2	2	1	3	4	1	1	1	2	2	5	5	1	5	5	5	1	1	1	1	1	0	4	4	3	1	53	2	1	1	0	3	3	0	3	0	4	11	2	4.58824	1.71429	5	1.4	1.41176	3.66667
956	3	1	1	1	1	2	2	1	4	2	4	4	2	4	5	3	5	3	4	5	1	1	1	1	1	1	1	1	2	1	41	3	0	0	0	0	1	0	0	0	4	1	0	3.94118	1.28571	4	3.2	2.05882	1.33333
960	1	1	1	1	2	1	1	1	5	1	2	2	1	2	4	3	1	5	5	5	1	1	1	1	1	0	3	1	2	1	44	10	-9999	-9999	-9999	-9999	-9999	-9999	-9999	-9999	-9999	-9999	-9999	4.58824	1.14286	4.4	1.6	1.41176	2
967	2	2	1	1	1	1	1	1	4	1	1	1	1	1	4	5	1	5	5	5	1	1	1	1	1	0	4	4	4	2	58	2	1	0	0	0	0	0	0	0	4	1	0	4.88235	1.14286	4.8	1	1.11765	4
969	1	1	1	1	2	1	3	1	5	2	1	2	2	3	5	4	2	5	5	5	1	2	1	1	1	0	3	4	4	1	49	8	-9999	-9999	-9999	-9999	-9999	-9999	-9999	-9999	-9999	-9999	-9999	4.47059	1.42857	4.8	2	1.52941	3.66667
971	1	1	1	1	1	1	1	1	1	1	1	2	1	2	5	2	1	1	1	5	1	1	1	1	1	0	5	1	4	2	68	5	0	1	0	0	0	0	0	0	4	1	0	4.23529	1	2.8	1.4	1.76471	3.33333
985	1	1	1	1	1	2	1	1	4	1	1	1	1	2	5	5	2	5	5	5	1	1	1	1	1	1	5	4	4	1	40	1	0	1	0	0	3	0	0	0	4	4	0	4.88235	1.14286	5	1.2	1.11765	4.33333
987	1	1	1	1	1	1	3	1	4	1	1	2	2	2	1	5	3	5	5	5	1	1	2	2	1	1	1	1	1	2	42	12	0	0	0	0	1	0	0	0	3	1	0	4.47059	1.28571	4.2	1.6	1.52941	1
991	1	2	2	2	2	3	2	2	4	1	2	2	1	2	5	4	2	5	4	5	1	1	1	1	1	1	4	5	5	2	52	8	2	0	0	0	1	0	0	0	3	3	0	4.23529	2.14286	4.6	1.6	1.76471	4.66667
1002	1	2	2	1	2	2	3	5	4	1	1	2	2	2	5	5	2	5	5	5	1	1	1	1	1	0	4	5	4	1	68	8	1	1	0	0	2	0	1	0	4	5	0	4.23529	2.42857	5	1.6	1.76471	4.33333
1003	3	1	2	2	1	1	1	1	5	5	1	5	5	5	5	5	1	5	5	5	1	1	1	1	1	0	3	3	1	2	57	8	0	1	0	0	3	0	0	0	4	4	0	3.94118	1.28571	5	4.2	2.05882	2.33333
1010	1	1	1	1	1	2	2	4	5	1	2	2	1	3	5	3	2	5	5	5	1	1	1	1	1	0	4	4	4	1	61	11	1	1	0	0	2	0	1	0	3	5	0	4.35294	1.71429	4.6	1.8	1.64706	4
1014	1	1	1	1	2	1	1	2	4	1	1	2	1	2	5	4	1	5	5	5	1	1	1	1	1	1	3	5	1	1	34	11	1	1	0	0	2	0	1	0	4	5	0	4.70588	1.28571	4.8	1.4	1.29412	3
1026	1	2	1	1	1	1	1	1	4	2	2	1	5	4	5	3	2	5	4	5	1	1	1	1	1	0	4	4	4	2	59	12	0	2	0	1	2	0	0	0	4	5	0	4.23529	1.14286	4.4	2.8	1.76471	4
1041	3	1	1	1	2	1	4	4	2	2	1	4	1	3	5	5	3	4	4	5	1	1	2	2	2	0	1	2	2	1	29	7	0	2	0	1	2	0	0	0	4	5	0	4.11765	2	4.6	2.2	1.88235	1.66667
1046	1	1	2	3	1	1	2	1	4	2	1	2	1	2	4	4	2	4	4	5	1	1	2	2	1	0	3	3	3	1	47	8	0	3	0	1	3	0	0	0	2	7	1	4.35294	1.57143	4.2	1.6	1.64706	3
1050	3	1	2	1	1	1	1	1	4	1	1	1	1	1	1	1	2	5	4	5	1	1	1	1	1	0	-9999	-9999	-9999	-9999	-9999	-9999	-9999	-9999	-9999	-9999	-9999	-9999	-9999	-9999	-9999	-9999	-9999	4.41176	1.14286	3.2	1	1.58824	-9999
1069	2	2	2	1	1	1	1	1	5	2	1	1	1	3	5	3	2	5	5	5	1	1	1	1	1	0	2	1	2	2	50	8	1	3	0	1	3	0	0	0	3	8	1	4.58824	1.28571	4.6	1.6	1.41176	1.66667
1076	1	2	1	2	2	2	3	1	4	1	4	4	1	2	5	5	1	5	4	5	1	1	2	2	1	1	3	1	4	1	68	4	0	3	0	0	3	0	2	0	4	8	1	4.17647	1.85714	4.8	2.4	1.82353	2.66667
1082	1	1	1	1	1	1	1	1	5	1	1	1	1	2	5	5	1	5	5	5	1	2	2	2	1	1	5	5	5	1	47	2	2	2	1	1	3	0	0	0	2	9	1	4.94118	1	5	1.2	1.05882	5
1086	2	1	2	1	3	2	1	1	3	2	1	1	1	2	4	4	1	5	4	5	1	1	1	1	1	0	3	4	4	-9999	-9999	-9999	-9999	-9999	-9999	-9999	-9999	-9999	-9999	-9999	-9999	-9999	-9999	4.47059	1.57143	4.4	1.4	1.52941	3.66667
1099	1	1	2	1	2	2	2	1	4	1	2	3	1	2	5	5	2	5	5	5	1	1	2	1	1	0	3	4	4	2	43	4	0	1	0	0	2	0	0	0	2	3	0	4.52941	1.57143	5	1.8	1.47059	3.66667
1101	1	1	1	1	1	1	1	1	5	1	1	1	1	1	5	1	1	5	5	5	1	1	1	1	1	0	2	2	2	1	67	8	0	2	0	0	2	0	0	0	2	4	0	4.76471	1	4.2	1	1.23529	2
1102	2	1	2	1	3	1	2	2	4	1	4	2	1	1	4	5	1	2	5	5	1	1	1	1	2	0	4	4	1	1	33	3	1	1	1	4	4	1	1	1	3	6	1	4.23529	1.71429	4.2	1.8	1.76471	3
1103	1	2	2	2	2	1	3	1	2	2	2	2	3	3	5	4	2	5	4	5	1	1	1	1	1	0	5	5	3	2	67	10	1	2	1	0	3	1	0	0	3	8	1	4.11765	1.85714	4.6	2.4	1.88235	4.33333
1105	3	2	3	3	2	2	3	1	4	3	3	1	3	4	4	3	3	5	5	5	1	1	1	1	1	0	4	4	3	2	59	2	1	0	0	1	3	0	0	0	2	5	0	3.76471	2.28571	4.4	2.8	2.23529	3.66667
1106	5	5	5	5	4	3	3	4	1	5	5	4	5	5	2	1	5	1	1	5	1	1	2	1	2	1	1	1	1	2	49	10	3	3	2	3	3	1	3	3	2	21	4	1.70588	4.14286	2	4.8	4.29412	1
1112	1	1	1	1	2	1	2	2	4	2	2	2	2	3	5	4	2	4	4	5	1	1	1	1	1	0	3	2	2	1	53	9	1	2	1	0	3	0	1	0	4	8	1	4.29412	1.42857	4.4	2.2	1.70588	2.33333
1114	3	2	2	2	3	3	2	1	4	2	2	2	2	2	4	5	1	3	4	5	1	1	1	1	1	0	5	4	5	2	61	8	1	1	0	1	2	0	0	0	3	5	0	4	2.14286	4.2	2	2	4.66667
1115	3	1	2	3	2	1	1	3	3	2	3	3	4	5	4	5	1	4	5	5	1	1	1	1	1	0	5	5	5	1	54	6	0	0	0	0	1	0	0	0	4	1	0	3.82353	1.85714	4.6	3.4	2.17647	5
1121	3	1	1	1	1	1	1	1	5	2	2	2	1	2	5	5	1	5	5	5	1	1	1	1	1	0	2	4	4	2	55	6	1	2	0	0	2	0	0	0	4	5	0	4.76471	1	5	1.8	1.23529	3.33333
1131	1	2	2	2	2	1	1	1	4	2	1	2	1	1	4	5	1	4	4	5	1	1	1	1	1	0	3	3	3	2	67	8	2	2	2	1	2	0	1	0	4	10	1	4.47059	1.57143	4.4	1.4	1.52941	3
1137	3	2	1	3	2	3	3	1	4	2	3	4	4	4	4	4	3	3	3	5	1	1	2	1	1	0	2	1	2	2	55	10	1	1	0	1	0	0	0	0	4	3	0	3.47059	2.14286	3.8	3.4	2.52941	1.66667
1144	2	3	2	3	2	1	2	2	3	3	3	3	2	3	5	4	2	4	4	5	2	2	2	1	1	0	3	4	2	1	51	4	3	3	3	3	3	3	1	0	2	19	4	3.82353	2.14286	4.4	2.8	2.17647	3
1146	2	1	2	2	2	3	2	1	3	3	2	2	3	4	3	3	2	4	4	5	1	1	1	1	1	0	3	2	3	1	45	6	2	3	1	1	3	0	0	0	3	10	1	3.76471	1.85714	3.8	2.8	2.23529	2.66667
1159	3	2	3	2	3	1	2	1	5	3	2	3	2	3	5	4	3	5	4	5	1	1	2	1	1	0	4	4	4	2	30	4	1	2	0	2	2	0	0	1	2	8	1	4	2	4.6	2.6	2	4
1162	1	1	1	1	1	1	3	2	4	1	1	3	1	2	5	5	2	5	5	5	1	1	1	2	1	1	4	2	4	2	50	11	0	0	0	0	0	0	0	0	4	0	0	4.64706	1.42857	5	1.6	1.35294	3.33333
1163	1	2	2	1	2	2	1	1	4	3	2	2	1	2	5	4	2	5	4	5	1	1	1	1	2	0	3	2	4	1	66	4	1	1	0	0	1	0	0	0	4	3	0	4.35294	1.57143	4.6	2	1.64706	3
1168	1	2	2	2	2	1	2	3	5	1	1	2	2	1	4	5	2	5	4	5	1	1	1	1	1	0	3	2	3	1	60	2	2	2	0	1	3	0	1	0	2	9	1	4.35294	2	4.6	1.4	1.64706	2.66667
1169	2	2	1	2	2	3	2	3	3	2	2	2	2	3	4	5	2	3	2	5	1	2	1	1	2	0	4	3	3	2	48	8	0	0	0	0	0	0	0	0	4	0	0	3.82353	2.14286	3.8	2.2	2.17647	3.33333
[truncated: 32 more columns]
